# Supplementary material for: Animal product–free formation and cultivation of three-dimensional primary hepatocyte spheroids
Source: Drug Metab Dispos. 2025 Aug 19;53(10):100147. doi: 10.1016/j.dmd.2025.100147 (PMC12799525; doi:10.1016/j.dmd.2025.100147)
Supplement: Supplementary Material [file mmc2.xlsx]

## Sheet: Explanation
Datasheets explanation
1. VSN	Variance stabilizing normalization (svn) normalised values
2. TPA	Absolute protein concentrations (fmol/µg total protein) obtained via total protein approach (TPA)
3. Clinically important ADMET	Clinically important ADMET proteins , TPA obtained absolute values fmol/µg total protein
4. DE W1	Results of the differential expression analysis, Week 1
5. DE W2	Results of the differential expression analysis, Week 2
4. DE W3	Results of the differential expression analysis, Week 3
6. Background GO list	List of proteins used a background for the gene onthology enrichment analysis
7. Venn all	Results of Venn diagrams for all conditions
8. Venn SFM	Results of Venn diagrams for SFM conditions Week 1, 2 and 3
9. Venn FBS	Results of Venn diagrams for FBS conditions Week 1, 2 and 3

## Sheet: 1.VSN
Genename1	Protein.names	Majority.protein.IDs	Razor...unique.peptides	Mol..weight..kDa.	Intensity.FBSW1_1	Intensity.FBSW1_2	Intensity.FBSW1_3	Intensity.FBSW1_4	Intensity.FBSW2_1	Intensity.FBSW2_2	Intensity.FBSW2_3	Intensity.FBSW2_4	Intensity.FBSW3_1	Intensity.FBSW3_2	Intensity.FBSW3_3	Intensity.FBS_W3_4	Intensity.PHHunc_1	Intensity.PHHunc_2	Intensity.PHHunc_3	Intensity.SFMW1_1	Intensity.SFMW1_2	Intensity.SFMW1_3	Intensity.SFMW1_4	Intensity.SFMW2_1	Intensity.SFMW2_2	Intensity.SFMW2_3	Intensity.SFMW2_4	Intensity.SFMW3_1	Intensity.SFMW3_2	Intensity.SFMW3_3	Intensity.SFMW3_4
		P0DPI2;A0A0B4J2D5	15	28.17	30.319573356710798	30.111505640736105	30.26861632842668	30.04380617345752	30.027828099317887	30.05758354835168	30.009021624471536	29.996878481341547	30.03119541908368	29.925767057725267	29.938521319308066	29.938338869616402	30.78802474689288	30.867459664119274	30.897224788117278	30.31097884858154	30.24494386984461	30.340940637699944	30.25558487318716	30.206580282295498	30.280604306479702	30.41451161904579	30.131302894849043	30.139145513632656	30.160606843190543	30.176405314943715	29.96113684314301
		A0A0U1RRL7	3	7.6794	NA	NA	NA	NA	23.352802557477432	23.411050612945367	23.39021716303092	23.653713863491696	22.04012050098121	22.917489675887182	23.128783115146064	24.006260903434367	21.76692293632808	23.136825314354432	22.904360641607127	24.3163790858678	23.841870850115768	22.423274979462022	23.80549514542743	24.525834047724906	23.114296470035534	24.156744656749538	22.745054703927337	23.46126710434997	24.15290571609259	23.137095749535796	23.517015688822184
		P0DP25;P0DP24;P0DP23	8	16.837	30.133258117208086	30.19696622854657	30.2558950873253	30.314846041993697	30.03361923639494	30.059130976265607	30.172837422761503	30.30517272979624	29.61992243156181	29.712768007569522	29.958485017241095	29.943110324993476	30.49634932280395	30.370716788004103	29.939419487500174	30.241537691360378	30.10640688058477	30.07578194345411	30.057426191015907	30.081939663208857	30.041244894650887	29.595832088500728	29.84614092575353	29.579783603657056	29.734833213922663	29.60926023173691	29.41565101117388
		P0DTE5;P0DTE4	2	60.771	24.687195371903236	23.603360157514864	24.735606647785517	24.691607883297465	24.41345031430678	23.865898473096827	24.417313685739785	23.95358605427807	24.003446147508072	24.197375716069693	24.332503581492396	24.26394460935518	25.358676660665985	25.154398599065466	24.81715682482851	24.222142057774086	24.506504766842014	24.25170018290393	24.05735015765316	24.0694028139054	24.37114855285774	23.75562447310378	23.996607191047232	24.927667846429088	24.336250790995386	24.257222388789728	25.145485213518313
A1BG	Alpha-1B-glycoprotein	P04217	10	54.253	24.41288551495559	24.44312974081435	23.69714018456962	25.043934611177846	23.256599195554536	23.37217624008052	23.253865455957055	23.572233571407082	21.65451642228895	22.957952495736045	23.124352813227944	23.867469561102766	27.479238201706643	27.469493179907175	27.305726745306842	26.80385784090543	27.143476230767767	27.247457180852464	27.02091656091624	26.235814459795314	26.32570209637113	25.32820781969764	25.54699224289766	27.243546896643636	26.556525496943244	27.537245270993175	27.800311861617253
A1CF	APOBEC1 complementation factor	Q9NQ94	24	65.202	28.502398147122484	28.45473164700048	28.54934992771635	28.33297913275367	28.6882592804713	28.270494474759637	28.26894128768916	28.36001229925595	28.230740514124406	28.342795410309883	28.320260131878342	28.231985438237786	28.58496381338206	28.848314712114238	28.800342488571694	27.777996562537012	28.063239756713735	27.96445176590023	28.342155667949015	28.18231490694972	28.08221808903089	28.02786580114072	28.24210258044969	28.048783464793345	28.086735494020893	28.14121588648142	28.192402996393795
A2M	Alpha-2-macroglobulin	P01023	34	163.29	26.204983540003106	26.2009196835443	26.761251477473998	27.158146712799017	26.822011610732496	27.540313485160546	27.4085864876982	27.81466741174973	26.52558610211127	25.733402371121848	26.533706462234278	26.685929899877806	26.18495322086641	26.251511260875915	25.458697992272867	28.370477836252135	28.2396582652733	28.22265566006321	28.76617613549287	28.97332112741136	28.52433532193583	28.842151436250617	28.909224818912527	27.626145697264057	27.73018091366086	27.90506563558204	27.277532639697895
AAAS	Aladin	Q9NRG9	2	59.573	22.248975405913384	22.34753055714362	22.262275588760332	NA	22.615715327239172	23.418645242709083	21.239903582794824	22.70332446508604	22.94533334051848	NA	NA	22.828206403270265	20.685426630871078	20.039182764195715	NA	NA	NA	NA	NA	22.49333209104681	23.02678324509295	22.80266936030653	22.638188311396533	23.670697302528744	23.166406242026035	23.039064134166523	20.74667861041293
AADAC	Arylacetamide deacetylase	P22760	20	45.733	30.965523296824564	30.93032704001353	31.074819398095045	31.008279739828374	30.947009734770504	30.828984764119603	30.816669225317163	30.860464363841054	30.881206022397677	30.807905009842443	30.61761822669596	30.75654521280316	31.27062698969008	31.342944451696084	31.213705530216863	31.148166600708606	31.104617690880936	30.769231488974377	31.007713449653345	31.123864790569698	31.230255473386634	31.25614022597245	31.254918891432425	31.306476098932357	31.178255064419268	31.1871266657199	31.47583559161123
AADAT	Kynurenine/alpha-aminoadipate aminotransferase, mitochondrial	Q8N5Z0	10	47.351	26.207089493725213	26.155230425423667	26.005381105731942	25.851792689252775	25.98922867366563	26.35935333146815	26.152246734438414	26.38198698951321	25.638725077462013	25.490611012970042	25.631617967801176	26.18744463681967	26.720885499473596	27.294955155620926	27.47431227249234	25.952728672223145	25.782832812853847	25.62005820654634	25.9032390636405	25.538383498237557	25.224762886736897	24.272144665660228	25.479866336272266	25.38423085843447	25.375835434012977	25.314644960356958	24.938498522378353
AAGAB	Alpha- and gamma-adaptin-binding protein p34	Q6PD74	1	34.593	NA	NA	NA	NA	NA	NA	NA	NA	NA	NA	NA	NA	21.385114808656468	NA	NA	NA	20.803071796325014	20.545839271514026	NA	NA	NA	NA	NA	NA	NA	NA	NA
AAMDC	Mth938 domain-containing protein	Q9H7C9	5	13.332	24.67845194264205	24.172093256211674	25.031512651694285	24.635292285228758	22.202673390205995	24.29732910282116	24.39930600178215	24.251025444117246	23.330511023013223	23.331895284904263	23.395577862694196	23.387455285476598	24.864381424885835	25.171342102398853	25.148504794087003	24.165014682778143	23.518044453906235	23.510599431578157	23.15821330468833	24.138188200945315	24.34327637652335	24.63566155068409	24.233914839973174	23.254390242757587	22.85141447522689	22.293789566686968	21.88767326246648
AAMP	Angio-associated migratory cell protein	Q13685	2	46.75	NA	NA	20.363631180243992	NA	NA	NA	NA	NA	NA	NA	NA	NA	20.749360039410803	20.7025175710845	21.016422818663457	NA	NA	NA	NA	20.974075199837372	20.74407481912545	21.904087065557377	NA	21.10159663634751	21.137019105057348	21.45736499930974	20.96532786349126
AARS	Alanine--tRNA ligase, cytoplasmic	P49588	33	106.81	28.477727469156754	28.583466131548093	28.74996915458572	28.541500778545938	27.497111015220128	27.92567666435255	27.67026256443497	28.188187215313498	27.760427934010785	27.98018771421072	28.00609311689621	27.79321294475521	29.01716381322037	29.743954381047224	28.878134649177845	28.26047681716213	28.267558764948113	28.538800961717975	28.487002463126807	28.235028253456193	28.021992965510975	28.016296081066336	27.841260821651495	27.80941254818245	27.84373127515211	28.29958332871457	27.49799097479267
AARS2	Alanine--tRNA ligase, mitochondrial	Q5JTZ9	19	107.34	24.693618213866735	23.628354404798962	23.636228363117645	24.45071050482526	25.036678252478772	25.242715528124478	25.080674465890297	24.94782472094105	25.064699746319974	25.151516408207478	25.576215761481265	25.691092365092267	24.536748286153433	24.91116291205237	25.25848209092635	24.38064088702057	24.69634168048014	25.042150707167764	25.399663104795295	25.693921817887713	25.67823687061906	25.24624884477157	25.692001516316395	25.879720623572332	25.635204577123844	26.01412261877155	25.46514813863793
AARSD1	Alanyl-tRNA editing protein Aarsd1	Q9BTE6	6	45.479	27.817163132523184	21.851752028016932	24.366828880203023	23.80087013476588	22.433911952980758	21.687605632268053	21.8149325762121	21.7753070086558	22.3852752366438	22.239485658933702	21.310525814052383	22.19457686193865	22.98042165339318	22.234325665298343	23.630113729882048	28.64828098923997	23.891964019292317	22.30565753673409	22.051773604985875	22.20474879625754	22.706763253168788	22.322671692799325	21.58470200834403	22.30849928854723	22.46866853943957	21.924862214391673	23.83339861243737
AASDHPPT	L-aminoadipate-semialdehyde dehydrogenase-phosphopantetheinyl transferase	Q9NRN7	5	35.776	23.37058822600809	23.242273538797292	22.959298282394563	23.46946528198842	23.196708897832394	23.097628626263415	23.40535202302847	NA	21.761879011461353	NA	21.528094963646176	23.091842346567475	23.7922648543872	23.365890552058893	23.648605796205956	22.94230689413564	23.171859480633124	23.22955145010291	23.402199808691925	23.203863797738258	23.037592130738815	23.301620076144623	22.37584447564401	22.71641082338872	23.136366941236552	24.006017936329393	23.35158783473569
AASS	Alpha-aminoadipic semialdehyde synthase, mitochondrial;Lysine ketoglutarate reductase;Saccharopine dehydrogenase	Q9UDR5	36	102.13	28.89724032029629	29.082326682340522	28.992507514844206	28.966348933313405	29.50009998976209	29.274544845536084	29.242616946470143	29.75820562894424	29.314708953020187	28.83267913798106	29.123285233636494	29.418472546631556	29.494647314468644	29.340192674795688	29.277562945740357	29.05049374009127	29.061927377845784	28.93875058551823	29.112238832489417	29.112664187814303	29.69456574370615	28.986112198475453	29.827027106018086	29.166156977132466	29.16109118482131	29.070798582847743	29.383084050023584
ABAT	4-aminobutyrate aminotransferase, mitochondrial	P80404	33	56.438	32.87678430485965	32.87792193055313	32.85728411003908	32.910901214390464	32.827038741171634	32.98486026982668	32.71885242153182	32.831690940806766	32.61787566090591	32.499169463747016	32.50450094981207	32.78153354916078	33.27667038690188	33.30220646179367	33.24858942628348	32.530572729206824	32.48314033132099	32.55507851396175	32.54822290958667	32.55592460822654	32.57870966671601	32.36120352014087	32.603917188413064	32.64805641721644	32.73679526378428	32.927036294790895	32.661444286365494
ABCA6	ATP-binding cassette sub-family A member 6	Q8N139	31	184.28	27.288625802948047	27.258022481973484	27.549880595087146	27.44441360539178	27.48321890331634	27.08518644061794	27.0850697116391	27.016969423637654	26.794766719531296	27.292586816916952	27.484052203122133	27.552061146947963	27.989047813760422	27.893545878918744	27.839866532335478	27.150169161038	27.093200651216236	27.19272315398638	27.424242140604306	27.178565906125904	27.23282958970227	27.421237848278757	27.682137430491522	27.711038285074885	27.535862608404997	27.605885504956255	27.633730753218508
ABCA8	ATP-binding cassette sub-family A member 8	O94911	4	183.67	NA	NA	21.272698452372516	NA	NA	NA	NA	21.804242473208497	22.042741857937216	21.74812088604871	22.065402998907253	21.651159602244917	22.99447416854568	22.567875729025133	23.36407347821242	NA	NA	NA	NA	21.925206510046742	21.73106129122472	22.132657010579827	22.417653891742702	22.185438775287686	21.824190483453073	22.283281516385593	NA
ABCB1	Multidrug resistance protein 1	P08183	31	141.48	27.462798327604894	26.999337317669486	27.36258901899584	27.19653387287198	27.158658033595103	27.057527246958834	27.251265575088702	26.929633341740264	27.430256287571723	27.32520458113285	27.66852617284811	27.67552778081801	25.558883425196882	25.44495801828375	25.52507538617423	27.72656395905866	27.753573940858132	27.40866808808839	27.493315928916232	27.788734958185067	27.546130844632778	27.689519750561935	28.17951112156659	27.750912191955706	27.63017564527103	27.563926200562847	27.456709639502286
ABCB10	ATP-binding cassette sub-family B member 10, mitochondrial	Q9NRK6	13	79.147	24.209519217778144	24.466545643708045	23.72153494701702	23.262905113581894	25.390971795508463	23.90276895806368	25.662363567627835	25.309621590125126	23.61779657127456	22.85545108881972	21.826936354181697	25.024351148017566	24.105438188343115	23.76032843034244	24.23383662161671	24.70346483818159	25.161454593249573	25.088282312571124	25.25679386102629	24.352902408533147	25.027425505404217	25.313832474296547	25.191973347277077	25.786642998481888	25.62058959644183	25.61663013126236	25.561433766978
ABCB11	Bile salt export pump	O95342	27	146.41	25.686843296738836	25.68959610108132	26.352137381201743	26.40166918353775	26.056445563409028	25.692132845688185	25.34412474384714	25.27493905007217	25.064699746319974	25.343199101296207	25.24619128572281	25.754202573979946	27.669138886509714	27.476326693952828	27.191728389506096	25.50472161089131	25.361250124274022	25.59530652883015	25.469457321360707	25.025057497904804	25.79609608177219	25.11726647587824	25.450350311711794	25.872900795399083	26.131629916296546	25.533356564506043	26.503286679316766
ABCB4	Multidrug resistance protein 3	P21439	10	141.52	22.876130965081636	23.014444210059693	24.08602584113568	23.783744919875595	22.775709363296784	23.06202442965556	23.72931563559488	23.885435952885317	22.63853088273389	21.73242721148963	23.103764194519144	22.58506496129322	25.373570117151708	25.686247721089444	25.77805793116498	23.442591227612347	23.794471654336178	23.97706600889225	23.37414943211879	23.545129225826116	24.414620688920984	24.347858304429288	24.413893883272287	24.066512164923203	23.245242405904825	23.872815891134167	23.322988119040517
ABCB6	ATP-binding cassette sub-family B member 6, mitochondrial	Q9NP58	11	93.884	22.278329245465684	22.16615973597375	22.81040313619563	22.033534587594673	24.412750401598863	24.355786354673775	24.303240181846945	23.255935629961662	23.439203262236347	24.108271297145173	23.171931987633663	23.89034726612428	24.956541553942387	24.924000720929904	24.942329522008627	24.415292829145237	24.483567733202605	24.82484320747659	24.2951924949284	23.298196516443028	24.420228681234263	23.108700041533815	24.017843130266648	24.808889201895518	24.61728266912658	24.669572726960503	24.995632673747792
ABCB7	ATP-binding cassette sub-family B member 7, mitochondrial	O75027	17	82.64	26.494947772170256	26.52021334588347	26.41218504282621	25.826289412869514	26.933227176218814	27.074653749924806	26.872592266080183	27.663560260463427	26.65712913189084	27.132348791265812	27.258991160806545	27.627800414495624	25.952636180411737	26.487069603370045	26.66853454529184	26.652335641593424	26.882693058662518	26.44236531030343	26.565216653661345	27.508808961025217	27.46482532951842	26.655899444645016	27.625271717641873	27.515729046075393	27.78841892884528	27.891492162602177	27.59670254344831
ABCB8	ATP-binding cassette sub-family B member 8, mitochondrial	Q9NUT2	9	79.988	24.361793065416272	24.386578720030833	24.70761457190715	24.481762134834312	25.27579808751517	24.774317750519494	24.70914398169765	24.484548667657684	23.72810473780774	23.19431251956361	23.666969922349907	22.568869795285288	23.375727529246795	24.240156749930435	24.471952442073324	24.956614095347064	24.864728387673843	25.127463017276895	24.630793904599948	22.633726904325485	23.363199489127233	23.791490813203403	23.692824191921247	23.324659875247427	24.07824313639113	22.660357114711026	23.41537690042945
ABCC2	Canalicular multispecific organic anion transporter 1	Q92887	28	174.21	28.017814225692	27.998317082291862	27.954496535215434	28.25713985406972	28.259905991538254	28.099913553760274	28.281850126229678	28.08840818277023	28.437851871750276	27.93514102388972	28.409629064640512	28.29668920968247	27.366557433448847	27.52891505159519	27.49812780610658	28.379678239697824	28.534651303508326	28.309027352912324	28.469133477674653	28.114417286726024	27.923166878576332	27.53245869605818	28.053093059632864	28.10695234806242	28.088352116729837	27.99779742952439	28.10095166571334
ABCC3	Canalicular multispecific organic anion transporter 2	O15438	19	169.34	25.676798191697657	26.160182877505378	25.929685995110063	25.986383481944586	26.70432793508556	26.49252045082084	25.922314423631825	26.80064892305287	26.780418464564306	25.896461061946795	26.47995550143998	26.79113691083007	26.173813598273235	26.561622920363625	26.13399879739429	26.413442492892443	25.77896095862353	25.920045344362293	26.297898072323264	26.481291721398307	27.133581180150273	27.011517220796904	26.999467558357672	26.796983126762143	27.107819532584138	27.045332380029116	26.759924100207876
ABCC6	Multidrug resistance-associated protein 6	O95255	26	164.9	27.15173535645701	27.482487606004298	27.63251118029985	27.313172381665744	27.39837104308465	27.084302436276012	26.96955649838486	27.504473384577814	27.02445160929407	26.996972298506286	26.86067448640712	27.230424924250165	28.21680366703489	28.31225750803887	28.13564689161693	26.49048591771667	26.629142040027546	27.317296888123018	27.141418726323884	27.093807007050742	27.578325439542603	27.161104087972696	27.150751596256903	27.382748545786875	27.29963268640494	27.195534494027456	27.780741044261724
ABCD1	ATP-binding cassette sub-family D member 1	P33897	6	82.936	22.724297794992772	23.379154194847892	22.98032813763794	23.167776541553764	24.916166735742856	24.759497580633088	24.475888948755276	23.937574888100848	24.537588117295726	24.401396264958116	24.018808317892173	23.67804654569958	20.968788843595043	21.064101321977894	21.426652138736557	22.264159921446975	22.647881891548813	22.700365883253205	23.043342557850636	23.042405644498928	24.30723541778542	23.484434420167645	23.9138950216542	22.928505989159305	22.61378855262363	22.571026865263896	22.90651944778314
ABCD3	ATP-binding cassette sub-family D member 3	P28288	29	75.475	29.781098725687144	29.90064620092805	29.618172588399105	29.685469819946128	30.131763595570447	29.972995314186797	29.807012071842777	29.89787763746253	29.831430835896676	29.87938391802924	29.862850279030084	30.130919737512897	29.78439719868063	29.87841791190391	29.816964574870006	29.377613258503757	29.406092322664193	29.738339310208268	29.758401928126894	29.663571318309614	29.822271314211683	29.70744594108468	29.963989663002955	29.98046197539322	30.08083352350326	30.003092106476437	30.18635000995006
ABCD4	ATP-binding cassette sub-family D member 4	O14678	3	68.597	19.33576577643845	19.51373466654352	19.41125971356294	19.823722662135708	18.740303181883483	19.257131616617414	18.97913597728146	NA	NA	NA	NA	NA	20.08978414542146	19.739913511726044	20.325682886199054	19.165141441010817	18.651580750814787	19.680666616186343	19.590784016686698	22.73731669229474	23.44367538349313	23.996510223046798	24.03772129697179	NA	NA	NA	NA
ABCE1	ATP-binding cassette sub-family E member 1	P61221	19	67.314	26.891359021816307	26.64102843330091	26.763954869099358	26.72325360231099	26.655352999984594	26.73424725907151	26.794333928489188	26.767172294564652	25.49974950347311	26.057182525212696	26.446835440438818	26.50369096050847	26.069355381813452	26.379582733203456	26.759321368583393	26.653263229984958	26.948646615864213	26.86992664912983	26.94650892115842	26.350952659685028	26.67400455558581	26.33474340680057	26.765979856772276	26.550662435903646	26.26586737887981	26.401668022594315	26.357588923839508
ABCF1	ATP-binding cassette sub-family F member 1	Q8NE71	19	95.925	25.549006060550873	25.547343095552954	25.674218465281918	25.534087326203576	26.33370224867071	25.864611891741923	25.922836540185287	25.787888912264343	25.86740932823789	25.57277385262713	26.04783957412031	25.128623607358442	26.440207016196943	26.172860601487585	25.792381076501094	25.66608697193856	25.92626085041983	26.45241177759626	26.471703176286155	25.63667331024031	25.937361752343556	25.769540087088807	25.442334000168593	25.66533751320565	24.933528519497166	24.90868567598269	25.395575988750828
ABCF2	ATP-binding cassette sub-family F member 2	Q9UG63	2	71.289	22.425963585409868	22.54314985626219	NA	22.358912129386297	NA	NA	NA	NA	22.28141391268273	22.03975438358661	21.965183270600626	22.074908960067184	NA	NA	NA	22.32797612300766	22.515288851806147	22.20473967687939	NA	22.001059640936127	NA	NA	22.011868640194372	21.29442006332164	21.840778612680992	21.792805218910267	22.160079668468107
ABCF3	ATP-binding cassette sub-family F member 3	Q9NUQ8	11	79.744	24.934351561023412	24.287721336940002	24.213019528473396	24.761691568929592	24.920050668074992	24.305317257239224	24.572124668057228	24.604798004586705	23.95522680553414	24.110236113446867	23.903659623181504	23.730312797369145	24.01046169275989	23.801427383586002	23.599524724809605	24.830718001370627	24.71780387992648	24.770431005962962	24.277807811487662	24.0286914173442	24.16239075823659	23.427653180873115	24.244508166764817	24.054108090926995	24.153872705916015	24.043653132264012	24.067573379453783
ABCG2	ATP-binding cassette sub-family G member 2	Q9UNQ0	1	72.313	NA	20.69672927766087	NA	NA	NA	NA	NA	NA	NA	20.792986374679984	NA	20.65610451755481	NA	NA	NA	NA	21.56556772588327	21.82317117476294	NA	NA	21.68588717325273	20.831399994730127	NA	21.400584566174942	20.574399005218126	20.96081247846964	21.813182294094993
ABCG8	ATP-binding cassette sub-family G member 8	Q9H221	2	75.678	19.263349229235743	19.371447255560454	NA	NA	20.387360319296107	20.79852656274464	20.454028388147663	20.413032416031868	NA	NA	NA	NA	22.130294991936374	22.040359883772666	22.05251925725694	20.95835639841969	NA	NA	20.697987375405937	NA	NA	NA	NA	20.443453151764736	20.6308047389209	NA	NA
ABHD10	Mycophenolic acid acyl-glucuronide esterase, mitochondrial	Q9NUJ1	13	33.932	28.1044397653926	28.325181675104197	27.87218256689713	28.08544809010384	28.533985064616054	28.452095013417825	28.130269902398673	28.383116327546027	28.36500857388942	28.179995167578703	28.573207616284442	28.658817881229908	28.150037759632305	28.086407831986946	28.021935411388988	27.534124897020774	27.536712190543064	27.90730255686008	28.013064741012215	28.395143438446887	28.152308922511125	27.932381160155153	28.27951204588689	28.46471201459608	28.533233010382965	28.570243012382846	28.15957598165481
ABHD11	Alpha/beta hydrolase domain-containing protein 11	Q8NFV4	5	33.746	22.9222103615706	24.432564767473515	24.69410735401199	24.837616393636424	25.265562055663885	25.854018421024413	25.231373716520686	25.685086328453437	25.618569285359804	25.70331018052724	25.430106044886315	25.982579489221862	24.925835943954603	25.232980247251746	25.167484286002797	25.018498444796208	25.671681199257883	25.20381511168187	25.320882931466556	25.652706223827963	25.785398739005153	25.255229425298467	25.125250025237918	25.97277314848982	26.08965814893969	26.500206886473315	26.352365853896572
ABHD12	Monoacylglycerol lipase ABHD12	Q8N2K0	11	45.096	24.223411272922696	23.58453667307551	24.194934869659285	24.119145615024017	24.841158583517092	24.4991188498076	24.260184062388205	25.329498267209445	25.466641925925686	25.184880044527624	24.248210555202007	25.28999786310559	22.477334664406904	22.609554432728594	23.085007544723744	25.15499971753458	25.54902448966589	24.52828433648842	24.18425746789373	25.019978527326487	24.30864516021189	24.996734522649376	25.041322137011853	25.471010712656536	25.088113251792386	24.787610015388573	25.632799556645246
ABHD14B	Alpha/beta hydrolase domain-containing protein 14B	Q96IU4	7	22.345	29.823087181679888	29.68718001811625	29.551849938127397	29.49204324663237	28.20544183644197	28.932600210667303	28.558444447998227	28.911342491726707	28.448968492230854	28.159112713903987	28.22510289883801	28.65865522323989	30.949426860613002	30.976424151108894	30.94924505420078	29.35641094577369	29.347024300332556	29.518678313710126	29.517030597849214	28.91665722382333	28.962179544264202	28.95895729969793	28.91166208689817	28.673722201822834	29.118694299921444	29.099494444364773	28.527933981186862
ABHD16A	Abhydrolase domain-containing protein 16A	O95870	11	63.243	25.902303682368213	25.914930860782718	25.87205323665279	25.24679961777896	25.781617185845207	25.551102921437995	25.7336205765924	25.582375918148635	25.402285904725233	25.47723965948088	25.098732117422706	25.39922751627082	25.377586237099315	25.288787813670666	25.370576652142297	25.484054593130118	25.795096578855187	25.367809220434715	25.897304364603954	25.670890245487875	25.774196368285203	25.906560226939206	25.914142912315242	25.550580776231307	25.524796324576734	25.64589666520181	25.602084813800893
ABHD17B	Alpha/beta hydrolase domain-containing protein 17B	Q5VST6	2	32.214	NA	NA	NA	NA	NA	NA	NA	21.00532455514802	NA	NA	NA	NA	NA	NA	NA	23.626959607001496	23.30498190462727	23.190862436154504	22.650148328820926	NA	21.218764353533267	NA	20.029633916485984	NA	NA	NA	NA
ABHD2	Abhydrolase domain-containing protein 2	P08910	6	48.314	23.78902469473052	24.44289752248985	24.455511421881162	24.696705007360585	24.92416975841239	24.2504200345966	24.588598222079654	24.512589533847034	24.259414100588472	22.755988536168694	22.44151901015951	21.01279140892362	24.01828119721919	24.251698706366156	24.258714797437598	23.44594316140484	23.404166514776797	25.005327016317658	25.24980196609443	24.67020388335689	24.771366155781976	24.972591510913738	24.65421306421561	24.27630958771141	24.21341928368434	21.54559461976541	24.67279883746359
ABHD6	Monoacylglycerol lipase ABHD6	Q9BV23	6	38.33	25.549946629919205	25.21211376100812	24.95615990107708	25.04774583784699	24.499852861253622	24.702280394349614	24.5353180803275	24.49588111973857	22.45207860732804	NA	23.421990386785104	24.372024344279687	25.601184330491236	25.768459025070584	25.692906635934747	25.522367090975514	25.146640330139512	25.732190526872586	25.16399197042182	24.26097741789362	23.941286423732116	23.000072462493407	22.903314337808204	24.931602890328904	24.449789969303815	24.916203827488197	24.74861410378921
ABI1	Abl interactor 1	Q8IZP0	6	55.08	25.037179106218616	24.870555926071184	24.21235564514877	25.159536021233393	24.053726379109293	24.800874668166706	24.974694805726713	24.672332450212267	24.015943491896408	23.37834353512075	23.592545561189418	NA	22.22008457781105	22.28899077289345	22.92483926850293	25.01684828825003	25.17755687882262	25.217423560040878	24.914308245651185	24.698604011768126	26.90250418173001	24.094392480642917	23.213855721105084	23.918095323501163	23.601555072804267	24.031050434792398	23.423656171611356
ABLIM1	Actin-binding LIM protein 1	O14639	13	87.687	25.73141981496766	25.77478509395513	25.522281301570807	25.497362485340737	26.26580430962997	25.51527905009427	26.00985007678492	26.06772442246546	25.604871988137425	25.613911345204905	25.491596730134603	26.161107719693447	24.539052639754573	24.057321061697778	24.949285904450157	25.10713266026621	25.007727188268298	25.20292554756385	25.127447383616094	25.725942209821568	25.665456648741106	25.86167080679637	25.45578340689542	25.892706109841036	26.047180561483614	26.169966045076528	25.78887994565872
ABLIM3	Actin-binding LIM protein 3	O94929	11	77.801	25.072902458068775	25.752175329608164	25.71087228344718	24.762494578033348	25.35380566395883	25.7706681695785	25.393708918873884	24.9661732708339	26.122347661499013	25.83384117594226	25.34401473436101	25.761451397311824	22.72676341850576	23.73397440508368	23.450653883175598	24.649718315563632	24.986519960795036	25.831880336155955	25.684801307635766	25.27724508421413	25.154442005121105	24.351107520065305	25.169881712182054	24.7351185808753	25.446154595751445	25.714085964103006	25.678939176823995
ABRACL	Costars family protein ABRACL	Q9P1F3	3	9.0564	27.77933059645813	26.43316889889303	27.775625783540022	27.991015909861957	27.439540797194525	27.977302203389243	27.68658119878912	27.822155902804603	27.75365066756393	27.957438976698434	28.00864406500645	27.861606322625384	25.028695475527265	25.27960454335041	25.4128725209032	27.694276317015905	27.379254202352342	27.86315053594913	27.87043616183246	27.50325314121926	27.279855826545457	27.19595289168037	27.05465067199242	27.32140583388302	27.558960939667024	27.688610427199933	27.226622826375838
ACAA1	3-ketoacyl-CoA thiolase, peroxisomal	P09110	22	44.292	31.88320087665454	31.816369668827633	31.910816633182158	31.99955539902848	31.918065697528483	31.931425549438735	31.98036652725343	31.87677376868256	31.84478536042169	31.73135886965993	31.759825491064518	31.78551168535727	32.6195444961264	32.559521397718335	32.44083780313868	31.579857056667706	31.398284818633833	31.67324280613562	31.56070899507384	31.448210290873327	31.711282410727804	31.580949222373683	31.719405771677373	31.995587811271946	31.768214249376307	31.96510116640426	31.92295194671042
ACAA2	3-ketoacyl-CoA thiolase, mitochondrial	P42765	33	41.924	33.492761484466115	33.58382270132912	33.72122816943558	33.785894664769465	33.953251354005026	34.006640122873144	33.83306164276283	33.865753037996924	34.05382033996017	34.11811821553948	34.206083548840546	34.11474583486243	34.45370118850482	34.64289605312801	34.52992086699577	33.475840856982444	33.53773092310809	33.51965541841452	33.38386159957148	33.60372964422934	33.671210347040116	33.6782235568574	33.423714286886536	33.82521166277184	33.79979500631975	33.83559589053216	33.66114699510148
ACACA	Acetyl-CoA carboxylase 1;Biotin carboxylase	Q13085	28	265.55	24.80496349204374	25.754531846216608	25.10507890883069	25.400981749420126	25.76237914772856	25.84900468344884	25.923126523310394	25.823134627093303	25.781467414366425	25.86253081488246	25.5143743935039	25.905129415717106	26.956174107146488	26.87196304097577	27.04572971172866	25.51022413596376	25.784979361443398	26.3675313859899	25.87173387371527	25.68587045555389	25.875509610448432	25.522951290659627	26.03674087216961	26.11996180741049	25.90570182725154	25.74896840068505	25.925439514898883
ACACB	Acetyl-CoA carboxylase 2;Biotin carboxylase	O00763	65	276.54	27.51746732741794	27.62376060429117	27.904749527257522	27.4993709710346	27.900728397732877	27.763879587115646	27.724565316254377	27.97378044542465	27.198245839622423	27.456493151412417	27.51571533744469	28.169808335105948	29.463414138588632	29.547695962321548	29.573536197343238	27.160822554565	27.416144696047944	27.089594395293318	27.447055877214495	27.466828820622403	27.422387114309522	27.843204256441503	27.872408254624915	28.023607955441527	27.822603564329768	28.18827792335346	27.936251590372123
ACAD10	Acyl-CoA dehydrogenase family member 10	Q6JQN1	7	118.83	24.54998350250022	24.499930567859458	24.301007852540494	23.81616249115477	24.458655271464742	24.30273545585593	26.977024363863904	27.098319053054183	23.9203847364639	22.687085430792415	27.37223028319506	23.80761909781117	27.119756128842248	24.310344129048538	24.471069020052468	21.784638237731187	23.90101745739524	23.647207271408774	23.314746945655294	23.574200033994195	23.30882128119616	23.90566464367071	26.91966173663989	23.17995895271389	22.78294982292165	23.473406100037927	24.269891215424764
ACAD11	Acyl-CoA dehydrogenase family member 11	Q709F0	32	87.263	29.88623877967043	29.82711371172769	29.847193680569887	29.862713944014473	30.127970704804525	29.900755592950084	29.986305161651842	29.892360173813685	29.923010415323112	29.77090626072041	29.73047989189444	29.961028935255086	29.970834446330485	29.740619311079904	29.82327173569309	29.829767271633152	29.693346834792308	29.741980062011173	29.8269061870986	29.540607068714372	29.615583161131546	29.557002744327058	29.699527051388458	29.72970119018347	29.76115895445362	29.648037718112114	30.14828453224886
ACAD8	Isobutyryl-CoA dehydrogenase, mitochondrial	Q9UKU7	6	45.069	24.590807787577766	24.439875277919242	25.090395918495716	24.743414298293644	25.455090544876597	24.51376964581528	24.70681032199429	24.62780114982911	25.156863795744975	25.822052541889875	25.668424286405852	25.39850040377172	24.729445347060803	24.84368325231165	24.366897038996413	25.018681679068486	24.120020549113505	24.299587148225264	24.464419999872305	25.044725800456916	25.2431571692222	24.852931758968687	25.263520013118985	25.650885682026995	25.126275262595875	25.26477470482765	25.23288404338166
ACAD9	Acyl-CoA dehydrogenase family member 9, mitochondrial	Q9H845	24	68.76	29.643811158084738	29.77262315330301	27.30267611757852	26.852169941139636	27.733978244056075	27.843947346805038	27.847654056340126	27.919007610824607	27.698183276574078	27.909651671760557	27.56155088292585	27.70397082881987	27.143783873183956	27.160822887873316	27.22418507459986	27.71384865298335	27.67175853689981	27.748148331991487	27.40176069895155	27.789174041196915	27.668467905837183	27.644420848766657	27.82289450516818	28.113508595010103	27.88038198958347	27.66402758051153	27.974119368577703
ACADL	Long-chain specific acyl-CoA dehydrogenase, mitochondrial	P28330	13	47.655	26.440794618642535	26.63188992389371	26.5689056414259	26.93799854536511	27.223202362483583	27.197158458837293	27.491225060078698	27.290984968200085	26.382842698871656	26.71851591219908	26.942887256401036	27.10824898202722	26.19181203668178	26.431709767990036	26.419270908934372	26.030983521487634	25.8710199451248	25.83977059867594	25.73950002668603	26.47536679798384	26.41415691825705	26.11026089206341	26.464532975939328	26.702439592958314	26.724984997635367	26.599655306400514	26.311147973477368
ACADM	Medium-chain specific acyl-CoA dehydrogenase, mitochondrial	P11310	25	46.588	31.509863558953157	31.323205159836128	31.478221130551326	31.58104494797955	31.681272466294445	31.303331483768744	31.203003597923036	31.174989553084714	31.290253412183958	31.169591723593257	31.254275221086978	31.41227899129396	31.803475906465202	31.676615442653556	31.655168864580155	31.33659948202365	31.323127615276043	31.35261250772345	31.324336153962456	31.123864790569698	31.260400076209585	31.101051622840195	31.152520503186437	31.524053429375584	31.40118956435618	31.46043714809739	31.623586220250544
ACADS	Short-chain specific acyl-CoA dehydrogenase, mitochondrial	P16219	24	44.297	31.83812206068542	31.984701326218897	32.044521400400505	31.938072588581065	32.40832846295206	32.16701749850917	32.07580722503695	32.08313758294319	32.030128205344305	31.78983009748076	31.91647334775932	32.188753827391835	32.47819274819023	32.450764846977656	32.34352072837725	31.91496316096324	31.941560020995	31.85611701851372	31.91713215374434	31.976756071280356	32.06207285747119	31.994700532366878	32.079936143125025	32.17828671530602	32.052829185795616	32.25618730480904	32.26324212255944
ACADSB	Short/branched chain specific acyl-CoA dehydrogenase, mitochondrial	P45954	24	47.485	31.77181647864311	31.817956073624934	31.758778018601014	31.792308363609024	31.966469473762714	31.915865427467324	31.886736448400455	31.817062389596536	31.570640981022656	31.423795195477382	31.581257532699063	31.749243626981034	32.55719541563651	32.54006903505216	32.40701000161452	31.72953546376663	31.741968324620373	31.840628749811124	31.897158339031606	31.872877107823193	31.90714644240515	31.81373928098744	31.888455340996487	31.88268067617596	31.82828266450595	32.00331015927628	31.81832016112572
ACADVL	Very long-chain specific acyl-CoA dehydrogenase, mitochondrial	P49748	38	70.389	31.964032317700898	31.973022054297246	31.953198082858144	32.0726170363144	32.342309455372124	32.220296627377174	32.15676970445405	32.07781067043771	32.18901870114429	31.944382172479727	32.125668242729965	32.233123767007164	32.37949064343865	32.399551476915704	32.389849263528006	32.15447123190459	32.125607692646824	32.10936373771286	32.08169353695984	32.13375224268054	32.194983235216135	32.204959875548596	32.219917063905356	32.41619150514059	32.305514093457305	32.37737033553373	32.4447726833593
ACAT1	Acetyl-CoA acetyltransferase, mitochondrial	P24752	34	45.199	33.24208236797507	33.22063542619558	33.32902905583986	33.468630020791274	33.561919960690176	33.392542435348666	33.41421479755286	33.37825903791462	33.368052592219044	33.19406295971171	33.367389764832865	33.46423520724982	34.20822073862641	34.155178499235724	33.99833737046527	33.287986267076086	33.248091699171816	33.35048024489143	33.23608940200076	33.30654596968279	33.218951599996096	33.2376138967773	33.32408892417201	33.578299031888584	33.34676761009928	33.536500983451425	33.55352490675713
ACAT2	Acetyl-CoA acetyltransferase, cytosolic	Q9BWD1	20	41.35	28.90718742838733	28.83815545854462	29.75245226028254	29.80217240207942	28.6955608861292	29.26282346140671	29.45220636969038	29.48582993293069	29.97084893945525	29.70804003034096	29.643700599092334	29.82424194223949	30.901236293756035	31.57203273775516	31.113103117447388	29.36067640928937	29.023278980062102	29.133089481844536	29.01296673072848	29.14520260506636	28.728589481831065	28.775165402434986	28.71095903524995	29.19299899870788	29.446368372608184	29.474457546128612	28.777146032423275
ACBD3	Golgi resident protein GCP60	Q9H3P7	8	60.593	25.86986743499498	25.89087248943104	25.606024830310233	25.99093977618871	25.024646457929784	24.89965677939133	25.05782619299101	24.51738503439919	24.111302333885632	24.71339270961991	25.074330773932573	24.380886264899942	24.891863866541605	24.589656680951748	24.41907659348646	25.713023927752708	25.426998302534905	26.20143429774558	26.240232921795638	24.978320310968613	24.87336775944584	24.56730883530058	24.547238147045398	25.16108473645167	25.007788723895892	25.140413699998774	25.079013412761853
ACBD4	Acyl-CoA-binding domain-containing protein 4	Q8NC06	2	30.307	21.025001271342767	21.393532719042227	23.021723162335213	23.328361734614283	21.20808900951547	20.94860523982142	21.31692296555493	21.153921289257624	21.41781066679014	21.979176209232854	21.960930143704893	20.60065411997754	22.03574304679851	22.110057391219314	21.907941711445567	22.55659088300525	22.702441495059766	20.89657421446178	20.723511515312566	20.531354141872868	20.980892978101274	21.515620915979866	20.90892824268758	20.736704309554547	20.7677019797743	20.881291237085087	21.109121158744188
ACBD5	Acyl-CoA-binding domain-containing protein 5	Q5T8D3	15	60.091	27.118680084885987	26.908358206859234	26.947302178988615	26.97493901446269	27.058460618207974	27.129138625514095	26.873792927810527	26.82835000590309	27.073622233285896	27.110368105994226	26.88922440396398	27.152030803525626	26.761002824302757	27.054052699437705	26.518158762518908	26.679410469980944	26.758934753159018	26.576936473768747	26.459959523205875	26.878937557874174	26.611602982463268	26.602903277393253	26.614633963435317	27.227886897045458	26.89897290899235	27.01845445937404	26.77797104649178
ACIN1	Apoptotic chromatin condensation inducer in the nucleus	Q9UKV3	14	151.86	23.734456744001626	24.658533745844757	22.979488000740837	24.03384502103073	24.019885935654784	23.7409940915121	24.851925095740427	24.669507811361818	23.339287733782186	23.67783016906263	23.243020245739793	23.86000379930109	24.838912500456907	25.243239455219317	25.10374749389353	24.642160573809214	24.336974293226476	23.75260816839002	23.798112519737572	23.490345447540506	24.37294651396237	23.33873907052888	24.21917453252736	24.890729167356447	24.45354710353265	24.43436488596255	24.19279794872758
ACLY	ATP-citrate synthase	P53396	49	120.84	29.610277651775995	29.61730117996546	29.482198421365382	29.71627648792051	28.00337536080177	28.251079917035163	28.53911948409391	28.632355788584405	28.624125169543312	28.660627558880215	28.837662309968387	28.888395399957297	29.032863012809138	28.97966552733523	29.155299383846526	30.076187443613485	30.04040597391085	29.931284139042226	29.79087104231334	29.18131166518502	29.087339087030458	29.291151688968505	29.075153145178284	29.602346850612328	29.670196897506692	29.568024867454056	29.58867133824051
ACMSD	2-amino-3-carboxymuconate-6-semialdehyde decarboxylase	Q8TDX5	7	38.035	24.274246202440224	24.82414872616816	24.45930424704536	25.47540915143052	NA	NA	23.13806030671791	23.17617854791635	22.198073530933492	22.33886845390478	22.66664350844738	24.67321074935284	25.60807347074448	25.981189288156827	26.073112910158784	NA	23.639744770955616	23.0753627858098	25.378477124289766	22.748804471889983	22.148261299139563	24.40034456325815	23.955325023795602	22.964223904043152	22.58090060002676	22.595713699899065	22.470257154911806
ACO1	Cytoplasmic aconitate hydratase	P21399	44	98.398	30.837980506659285	30.927433832987546	30.7401044969518	30.80657241382587	30.110441024609372	30.319444554331533	30.318098034046876	30.35564315655016	30.278407799349594	30.085070157655046	29.872427728129068	30.16233202870159	32.103974945616464	32.09595497302322	32.01170277728312	30.10851983904707	30.117734486815124	30.178199822450985	30.07919927725873	30.24263066580277	30.168008228473163	30.074899334984224	30.091073840665196	30.309032802388728	30.27325570363518	30.6358617527887	30.023469284960406
ACO2	Aconitate hydratase, mitochondrial	Q99798	38	85.424	31.247154921535696	31.124195665937627	31.029696668770683	31.17922306820487	31.361952813744928	31.275162315802483	31.27709373552883	31.371291560843012	31.133670146914042	31.173668357409902	31.17030316364164	31.33201905141572	31.50241158502645	31.55274946806744	31.554963540454438	31.21032870735388	31.20532255295155	31.296220728524396	31.242338547570405	31.21058512672913	31.33440065765336	31.505311473649364	31.459838311987177	31.186028546628442	31.408522927372452	31.42726593872792	31.156390199829623
ACOT1	Acyl-coenzyme A thioesterase 1	Q86TX2	28	46.277	30.997095993669262	31.11306475621071	31.05310304314773	31.115941973579616	30.992181871046157	30.965018277511355	31.018269155757118	31.030682836659132	31.09263300560243	31.213813389714872	31.140205692142665	31.29952609517335	31.738574248951487	31.782822352683645	31.790065232587715	30.68801510001009	30.792031503179267	30.729197030414426	30.806741392599008	30.68887615964335	30.785962906555376	30.725511649964446	30.783789593574554	31.02122814045265	31.056873497856373	31.031317136004205	31.052684090861042
ACOT12	Acyl-coenzyme A thioesterase 12	Q8WYK0	16	62.033	25.674736788081788	25.814592691692766	25.749753604063223	25.850009887980967	24.849005504619456	25.208967205597993	24.84443225154311	25.719545688892595	24.95956235537136	25.176000442454175	25.434586219411706	24.913914916325403	26.477121910650233	25.932002464567567	26.533819019246202	24.014855108091005	23.482016144722024	22.63617824213751	23.681927330395105	25.572617496316866	25.921152276004143	25.17112578689904	24.683368542272504	24.755855241628545	24.543118079833953	23.476105736994235	25.698800113120654
ACOT13	Acyl-coenzyme A thioesterase 13;Acyl-coenzyme A thioesterase 13, N-terminally processed	Q9NPJ3	6	14.96	28.696040253097095	28.917353084105613	29.262894087451727	29.333223127674422	29.289040175846324	29.16375861572211	29.186208448597796	29.015337091108336	29.44774345437309	29.280604708597657	29.454241742208232	29.331355903604873	29.80592888600826	29.85581825768388	29.774061449636044	29.151064929662233	29.11886946182961	28.828567932810103	28.77745177309236	28.915853225228688	28.824095055859907	28.785060720309716	29.211669948292652	29.277411993263797	29.315533555016387	29.33037731263999	29.049543790772113
ACOT2	Acyl-coenzyme A thioesterase 2, mitochondrial	P49753	1	53.218	28.125314887776284	28.11883780474284	28.143926764369304	28.424045807697816	29.205599692628155	28.941841226023605	28.775640706419374	29.135448565110295	28.836404948355167	28.880865636831942	28.884612352924215	29.013147694854624	28.30429426870318	28.083280844458777	27.933819793764386	27.87613728014321	27.937368494682275	28.14457238043118	28.175357717378496	28.53417753978335	28.422454937220046	28.52635398952676	28.015863265810438	28.462398960274832	28.541518025450635	28.84232255781965	28.60725943971208
ACOT4	Acyl-coenzyme A thioesterase 4	Q8N9L9	2	46.326	22.918216660564056	NA	23.42643465418184	23.506897953410302	NA	22.194236174958213	22.539873521945694	22.159249430407975	21.860675721238145	21.616120768582626	NA	21.8824644767396	21.02532581052038	21.192409270487772	NA	21.434294906028207	21.147045368386678	21.409398967428594	21.342034996217933	NA	NA	22.502127839228187	22.184006138784476	NA	NA	21.756721536920516	NA
ACOT7	Cytosolic acyl coenzyme A thioester hydrolase	O00154	5	41.796	24.346886920914905	23.895942582945317	23.76592254095673	23.4978179872286	24.178274852594022	24.122092272037087	23.2657435877301	23.20135448767067	23.483091034720324	22.68841225035947	22.622502706295414	23.256144940595206	22.161072384219572	22.49585289350218	22.200823902510933	24.67740567950797	24.84848161955403	24.573963739258453	24.156889210549735	23.58586040454486	23.78379466558731	23.21346715002087	23.32404228360327	22.87465878946515	23.11617864678135	23.074592731982897	22.700230567885747
ACOT8	Acyl-coenzyme A thioesterase 8	O14734	5	35.914	25.41436475546898	24.86940439546698	25.764477521577312	24.916053344636218	25.867831774262584	26.14204610929348	26.202167472222207	25.98183573528157	26.138124847184855	26.27429543614985	26.358991381113775	26.429287426594684	24.945790471018455	24.251573745412067	23.839669507305416	26.05645031613546	25.390322043954704	25.959423746522774	25.928816211382163	26.31873611598799	26.32141672378846	26.186668146131943	26.25374408280269	26.766206630012853	26.482230888884466	26.70374257663518	26.714765695588405
ACOT9	Acyl-coenzyme A thioesterase 9, mitochondrial	Q9Y305	19	49.901	28.110421577108056	27.89101435432528	27.696081245376163	28.05071636893932	28.86367645167539	28.798114172788182	28.81294452604852	28.657039306732862	29.32059858344389	29.183381028482856	29.566434494396432	29.22778863695529	26.191932076207657	26.09118748135701	25.931121280932686	28.458569433873556	28.687564099733663	28.49677470793175	28.717567278178862	28.563734558671058	28.82947576679262	28.90567957461515	28.598499137318065	29.24686860973049	29.03617346764195	28.891214950480403	29.088518054423453
ACOX1	Peroxisomal acyl-coenzyme A oxidase 1	Q15067	32	74.423	31.080747970670018	31.121024159506533	31.063935737752196	31.212150250855828	31.391046753468814	31.23290951132023	31.26541961571035	31.083742867215086	31.012386222653802	31.076201884748393	31.0339249713153	31.255748542926412	31.383454206801638	31.28548826118194	31.141458280273454	30.865679967546704	30.91616094365579	30.949008144423964	30.987820723530042	30.881962379267755	30.86762312701122	30.73331458033106	31.004513323951862	31.217444532093197	31.025665144291644	31.025645414477502	31.292673633503398
ACOX2	Peroxisomal acyl-coenzyme A oxidase 2	Q99424	39	76.826	30.590863791733014	30.445090011624252	30.2032957276953	30.11146239887408	30.396519254603938	30.177967859728085	30.31072886955885	30.23639833059441	29.824922333845308	29.87143533206674	30.039631002942322	30.263523966335043	30.80362320291139	30.808599597493952	30.83651863851035	29.99727638393407	30.009147935333196	29.95764495934381	30.023772998055072	29.975290466396956	30.129785512674587	30.144988287495508	30.181274843994743	30.331762307152793	30.22462896213134	30.244851905095103	30.470619842185513
ACOX3	Peroxisomal acyl-coenzyme A oxidase 3	O15254	16	77.628	27.247382323520775	27.349439720512443	27.264696272359437	26.876482099342162	27.865835516796032	28.06135074529081	27.877438810628952	27.87361182936889	27.531249625376866	28.0269327023372	27.700184459407474	28.125927742038506	26.52669462148951	26.65205234630919	26.65963296859551	26.906584664406893	26.869334986580412	26.93746429198218	27.048145924801318	27.051403359399423	27.28568369780824	27.10940548545782	27.1179346895833	27.650860289395737	27.707217839127942	27.557651481655014	27.74993877765079
ACP1	Low molecular weight phosphotyrosine protein phosphatase	P24666	6	18.042	26.957414548276702	26.719572449183453	26.394735580115047	26.63964526342928	26.461598014275523	26.58246330838484	25.720244353596954	25.931842676078453	25.82969810429787	26.225242374435446	25.665092033068206	25.849021161623156	26.77797448344308	26.802934679171763	26.902564782192457	26.58340067537504	26.43622383646526	26.613127578927788	26.432570963171237	26.109615739811154	26.0458573177364	25.678621185505477	26.399147482624237	25.688034807021126	26.757404065472073	25.90222908167332	25.670985646976625
ACP2	Lysosomal acid phosphatase	P11117	8	48.344	26.048968036323508	24.476449637302316	26.27683683523165	25.76759217036927	25.410429512443827	25.096497956548127	25.10357595968518	23.309563994059843	24.816223168268372	25.107230015944495	25.106674777174234	24.367997427345102	26.0757444796073	25.718129761173785	25.93287224269681	25.70793579413335	25.330150253867735	25.796331587310995	25.872454320691986	25.568776300623426	25.732134195605056	26.10418430018028	25.452399968047025	25.25675473678651	25.314843234392818	25.718842628619356	25.728996091597608
ACP5	Tartrate-resistant acid phosphatase type 5	P13686	3	36.598	21.704981924307212	NA	23.445333713261185	22.08816415027041	24.36488451207	24.04495091629662	24.35746130331674	23.776057521973982	25.06336494742054	26.177261057501028	25.8056869590486	25.334556600932345	20.83089967681778	21.483534166081135	22.70274661170604	23.004530534013334	22.639808026246243	22.559441929518293	22.627383437688827	22.8484903882526	22.582170096293247	23.641626524107004	23.432064153694398	24.737224845162054	23.805988459172106	23.57270946356254	24.141562475340805
ACP6	Lysophosphatidic acid phosphatase type 6	Q9NPH0	3	48.886	NA	NA	21.528214984473934	21.464275765268496	NA	22.35588891402312	21.59480529648114	22.16583114961152	NA	20.99534726972673	NA	21.966444638166834	20.91814195355861	NA	NA	21.94737594700417	21.675715779231346	22.091160109690136	22.668583016278987	21.538124380764025	NA	NA	20.946164269134584	NA	21.36700457792577	21.335072725796003	NA
ACSF2	Acyl-CoA synthetase family member 2, mitochondrial	Q96CM8	20	68.124	28.656131760240953	29.021893402976495	28.655094807728844	28.784272188581305	28.882834763067933	29.036314931598028	28.976628604267162	28.889304507449637	28.990514825378163	28.791406655293372	28.73454085004753	28.95516905942138	29.272579240040237	29.42204941943345	29.165264077316124	28.397452005595994	28.36229513519792	28.74711893841169	28.903080416278385	28.822888573654986	28.69181111336362	28.916760407515426	29.210894055490854	29.22844000425343	28.82049059192463	29.266964339155592	29.217399762983874
ACSF3	Acyl-CoA synthetase family member 3, mitochondrial	Q4G176	17	64.129	26.83384099325003	26.48971870450473	27.221952180500736	27.265503784427217	27.886620331410754	27.712171099136853	27.780210048400285	27.42615285239767	28.119005457713364	27.845930661481447	27.824539569470105	27.705441359021627	26.672067692829067	26.803360986500415	26.916446694783694	27.37689874983723	27.2914361254064	27.40054374902143	27.288427863500864	27.305537289119123	27.335733700976512	27.75346909310953	27.62212363653628	27.761416583160404	27.68462700365179	27.784508726797597	27.991552351947185
ACSL1	Long-chain-fatty-acid--CoA ligase 1	P33121	47	77.942	32.61867945102357	32.69273463402607	32.568921225240814	32.70649350917109	32.579978295072976	32.185200723784504	32.41550358945652	32.21997332472769	32.15817022922126	32.01795970959662	32.17976094551972	32.381522109055474	33.724795364132575	33.68169663798718	33.661718709570636	32.52525681257006	32.661182897931674	32.59694537050739	32.66561728681917	32.38032799960128	32.58816887722261	32.53707455180105	32.476517991493715	32.64964568238322	32.48545522237034	32.515521477303594	32.855069991053426
ACSL3	Long-chain-fatty-acid--CoA ligase 3	O95573	21	80.419	25.99987398854288	25.90147383317789	26.22651166296069	26.540005521852578	27.35177593119429	27.328665177898287	26.936901025875514	26.744876567302704	27.040708460784508	26.912351087169895	26.78647519601273	26.997181458872575	26.297783725195792	25.95418432167252	26.13154429818468	27.754298647974046	27.78172251013976	27.72765156155652	27.938893926920038	27.19734658040249	27.315644070017242	27.359024222081615	27.496401740699127	27.395898498263662	27.22874570794911	27.31399984036782	27.290999126636635
ACSL4	Long-chain-fatty-acid--CoA ligase 4	O60488	11	79.187	NA	22.11881963428427	22.391310462202767	22.961527708066903	22.4538493120383	22.098259312630134	22.553324291872407	NA	NA	NA	23.17035952601357	24.881052292202007	21.327677660297987	NA	NA	24.984514961866473	23.905233555492458	24.22832793836419	24.87995438052024	24.315447712546295	25.02585503068706	25.497736672243818	25.607152382065856	25.610353968914822	25.86475091360061	25.122160526776618	25.639614414782507
ACSL5	Long-chain-fatty-acid--CoA ligase 5	Q9ULC5	25	75.99	29.149318819470942	29.32376358641205	29.104064071056136	29.581850786061572	29.722065793684457	29.307918112627952	29.25608855801407	29.1203213646558	28.74439676961441	28.758491043371812	28.761299112364327	29.172279192113514	29.89489031993608	29.832336824344715	29.79138950585059	30.39995359697206	30.396414073525754	30.391165812049934	30.391468301268937	29.85295885057983	29.853670031406807	29.897613060821314	29.965140412877233	29.97095893929705	29.803495867475398	29.57076239714595	30.027700309058105
ACSM2A	Acyl-coenzyme A synthetase ACSM2A, mitochondrial	Q08AH3	11	64.222	29.733190780604474	29.75714136780978	30.743919324437414	30.692041137362096	29.72383028868	29.705341697107656	29.826003733343754	30.079210230106476	29.934235590833673	30.11225386763642	30.117419286830064	29.94286544762025	30.356766645758604	30.22233144024449	30.55237542702463	30.243988694373563	30.03402783549725	30.011268487478546	29.84555522121986	29.855686459817505	29.873526524169336	29.760111413893114	29.85237341791096	29.17169822378898	29.863261384433926	29.81297368535084	29.922148269373515
ACSM2B	Acyl-coenzyme A synthetase ACSM2B, mitochondrial	Q68CK6	39	64.271	32.83235429854683	32.79435413583297	32.74645695020184	32.75512598300798	32.57808963153181	32.541602181129115	32.51596791123773	32.54569815129046	32.48034253825071	32.453108526872384	32.3949124431124	32.376420897972864	32.58825081203333	32.55451797830581	32.57838016957455	31.84426287864337	32.10397303901369	32.235887933247	32.12206779004663	31.972461112056713	31.948209099027032	31.94516758454234	32.07349481660808	32.02423292580355	32.102455605702524	32.0095172354039	32.10003952233098
ACSM3	Acyl-coenzyme A synthetase ACSM3, mitochondrial	Q53FZ2	23	66.152	28.01073185998849	27.897172014153142	26.917925634401783	27.488019835314354	28.110778205306175	28.146075986329635	27.88564571358443	27.1144813186011	27.40816890899665	27.00781834385834	26.99367695571825	28.016959532602804	29.056903640767196	29.192196598515828	29.253049375820055	27.148076868776975	27.390434832340567	26.919300867276384	27.967464427840227	27.44626277051467	27.53582293572252	27.581416643418066	27.738570226150514	27.91234913565046	27.72783785167647	27.978511438886407	27.96520765033489
ACSM5	Acyl-coenzyme A synthetase ACSM5, mitochondrial	Q6NUN0	26	64.759	29.18737259984492	29.176234692595656	29.15227146766339	28.713683784473517	29.06132442590603	29.05290303968701	28.96073207382389	28.92918825708707	28.9528649217065	28.820880965843656	28.838794516352564	29.054492803085502	29.713002470197722	29.776073549869828	29.739602065191498	28.892816436417746	28.667440623718413	28.893964017635575	28.827965100430973	28.823831791843105	28.905006183303556	28.90862541128478	28.92976436957489	29.044875615552876	28.984945072894497	29.21647714443897	29.12236090317183
ACSS2	Acetyl-coenzyme A synthetase, cytoplasmic	Q9NR19	25	78.579	28.43281839906699	28.154403361375287	27.678532565206986	28.439052103135424	28.003883748397264	28.411878821403548	28.25172743456578	28.927265788761886	29.057273176733524	28.96954047001121	28.725754814974813	29.01475836610203	28.660685296589577	28.953816338239434	28.915635245654144	27.79238285849977	27.74848648430988	27.937196866235844	27.872706392161327	28.84590615201072	27.932626581246794	28.937940121763624	28.5431691946861	28.99498781332572	29.21194986836114	29.299207273238743	28.671533621864654
ACSS3	Acyl-CoA synthetase short-chain family member 3, mitochondrial	Q9H6R3	28	74.777	29.375714886899395	29.479518951205534	29.557012994890577	29.49199281303639	29.527306784018315	29.580560352264165	29.41982979770122	29.526445368749016	29.502635212869166	29.37400904105654	29.528111808365814	29.412504093332515	30.131538426383358	29.809528328450682	29.90860821895825	29.860486642457175	29.694013316591736	29.750851755839165	29.406469164683244	30.03350638841443	30.156127442006742	29.96082672787194	30.15115610909872	30.41808565702845	29.990819645141393	29.87164842616248	29.902603752190338
ACTB	Actin, cytoplasmic 1;Actin, cytoplasmic 1, N-terminally processed	P60709	30	41.736	34.97075114194464	35.01913163894593	35.00699168961876	35.01995704230033	34.98066335534548	35.1296893488321	34.9790887007754	34.97929273594134	35.09909335242815	35.19547619722369	35.22934674776126	34.97470177217507	34.485265511334696	34.558896918428104	34.52476501085008	34.94307144842036	34.94249683110998	34.987422572560064	34.949269917742825	35.08844756210181	35.084038768266325	35.23384646114885	35.08287441649211	35.05328125479797	35.132754751042285	35.11148790965716	35.012417654756035
ACTBL2	Beta-actin-like protein 2	Q562R1	1	42.003	23.7491126966857	NA	23.583334994596633	24.24143358327907	22.968874893387706	24.460942263571127	25.09865499686665	32.339999401295216	24.91523923892254	NA	25.534489289685474	NA	NA	NA	NA	23.930056869367277	NA	23.75473429043764	NA	25.618050027418114	NA	25.976406584979514	NA	NA	NA	25.271197321821106	24.887360968279296
ACTC1	Actin, alpha cardiac muscle 1;Actin, alpha skeletal muscle;Actin, aortic smooth muscle;Actin, gamma-enteric smooth muscle	P68032;P68133;P62736;P63267	7	42.019	30.911884351529835	31.543215977186428	31.52540050435875	31.70468126011246	31.536999052566493	31.689715547031327	31.84787045455024	31.753152169839936	31.544096273106284	31.817174162278015	31.702205543802357	31.732405004347044	31.347434430390997	31.284248026425907	31.338277514500106	31.535869130106306	31.542549530612753	31.714984127036843	31.73974385665641	31.8113054415169	31.949592245316374	31.99496370984003	31.92024924622327	31.662730096828227	31.828598099615625	31.70297519655631	31.82926380745962
ACTG1	Actin, cytoplasmic 2;Actin, cytoplasmic 2, N-terminally processed	P63261	1	41.792	25.592598843103758	25.44863396883695	24.55767152907076	24.746123331182197	25.08195657961543	25.100744334846034	25.410159629452217	25.78762015194728	24.675621718124205	25.080866497801928	NA	25.41142971887811	25.685822186876173	25.566587152643947	25.932094299814175	25.793339413308573	24.626239713418478	25.40647708955538	26.10479322010358	25.981551294398265	24.67208911015942	24.852869810150985	25.249231766383545	24.773315359586803	25.153711585948507	24.668848404529207	24.31461200326359
ACTL6A	Actin-like protein 6A	O96019	3	47.46	23.849714307788894	23.894867739026303	23.89977035802903	24.029033195359723	22.486344878032497	22.982630288502953	NA	NA	23.033955128175407	23.259709216908988	23.07482286741088	23.226181133130282	23.735024974403736	23.712526878997075	24.668195885853216	23.52664371234141	23.583765849717345	23.551007741953136	21.793543025593195	23.731552937695305	23.65561200294686	23.545748989501057	23.713656420605943	23.591966600342197	23.65764115887371	23.34878211881452	24.31596628327268
ACTN1	Alpha-actinin-1	P12814	33	103.06	30.19733829713401	30.12912783276122	29.954916372662005	30.07410575537346	29.859408801734915	29.86848103596752	30.141923180139266	30.09506475822483	29.629114755721233	29.86555193632067	29.878643001183235	29.933708426247904	29.61524319318422	29.773628073181442	29.691355875743866	29.994700513054383	29.989737116607643	30.029963558928856	29.942483470066755	29.870887240493495	29.882059181607083	29.76526346005383	29.678493905382233	29.90206510170325	30.02995081544158	29.689599109717378	29.913507801294784
ACTN4	Alpha-actinin-4	O43707	61	104.85	32.65636190337354	32.68406211296852	32.63571662775114	32.677479479453154	32.1159272675679	32.48382866328256	32.57163380172856	32.505880044868405	32.3899871765001	32.59720801380915	32.567607292285956	32.38758713335643	32.45471763899977	32.35754772187044	32.359769897185714	32.496398315084065	32.40950211042769	32.42826968754313	32.41189966123111	32.34638153501133	32.20309926679807	32.209238232674274	32.00288939239741	32.1873968862049	32.36326365783681	32.40879303226545	32.19563349171439
ACTR10	Actin-related protein 10	Q9NZ32	5	46.306	21.782800368926118	21.313251589566875	21.205227771681997	NA	NA	NA	NA	NA	20.670502126461898	21.272062680659168	21.091771057597086	21.007678357014235	20.72009330549505	21.026930174076654	20.94520092652415	21.28959925605438	23.30450316062391	22.738803537924653	23.566855553693877	21.948187844258534	21.930842586475315	21.629585030766222	22.32516697730989	21.243385241084106	21.42248150879704	21.616941312459566	21.33408752374445
ACTR1A	Alpha-centractin	P61163	12	42.613	26.857794478578796	26.54899828464773	26.696629069586614	27.096945143782726	26.721067899071237	26.872775060493787	26.79338252670582	26.85256740146813	26.51512792587279	25.928863404356875	26.536798019304342	26.694502617692628	26.788888050883934	26.999474008415405	26.588224071309362	27.53279672257463	27.312917836313147	27.23956264910467	27.38701308810743	27.07376328822987	26.61065086558932	26.6094267056243	26.702262438145688	26.82958663843847	26.757563107312592	26.980180621273362	26.918101257889106
ACTR1B	Beta-centractin	P42025	5	42.293	24.428252144084453	24.302728553555426	24.954939269372908	21.344540317626354	22.79479848880559	24.104062683355423	26.1205840507681	26.020721192018534	26.51219578341528	27.070261039061215	27.52441060613998	26.620959616029893	24.01958033737081	24.077341394528815	24.694283691439445	24.080974067758795	23.822440133770094	24.512969981883685	24.30269549500887	24.233673943177784	25.435902078883068	23.759330820783603	24.034918313690824	23.294706118848573	27.105461167166894	27.228649106340697	27.21888717759623
ACTR2	Actin-related protein 2	P61160	15	44.76	28.075082046636645	28.193030676180157	28.190047390619	28.347025888688627	28.009608880021	28.13379222569894	28.228216730738403	28.175246395734902	27.868046561040153	28.033908048902553	27.88665748596945	27.92663345993533	27.944252112746867	28.033698201848438	27.89659561859279	28.594791852801798	28.435973425882302	28.608978347829	28.43342561865405	28.103937189884114	27.995340046217194	28.047959846004552	28.008782812938122	27.9256333259095	28.136502833012727	28.08327770952856	27.831336919064412
ACTR3	Actin-related protein 3	P61158	20	47.371	28.905981545302566	29.361366286777418	28.913200014926225	29.016110172358317	28.999738801503597	29.400204893586228	29.33628534787279	29.388289700318104	28.50504410437938	28.789347133115072	28.39543833983953	28.486491812748774	28.930864894859745	28.88376939797098	28.59309211258512	29.289512480015127	29.311479085314915	29.559971774868302	29.550616256385382	29.398255304331165	29.01195432500785	28.800721283548597	28.743353684333215	28.887241430858673	29.057860385457424	29.05370933289538	28.576716621144016
ACY1	Aminoacylase-1	Q03154	23	45.884	31.90126533375767	31.48965430122057	31.676902407677396	31.598599973509486	30.333069480707792	30.684165138274572	30.689766082894486	30.983628231381005	30.58836804626646	31.006439335098115	30.78778507526198	30.562574990188587	32.41999034763394	32.51195277723704	32.36157665389135	31.10878881576373	31.074186141624217	31.049850233032785	31.23510942910592	31.064162221761457	30.828106870505472	30.947888966839884	30.769699062787943	30.772705827014633	31.030974560967636	31.02248479664044	30.659986973461272
ACY3	N-acyl-aromatic-L-amino acid amidohydrolase (carboxylate-forming)	Q96HD9	7	35.241	NA	NA	21.1152988547207	21.223530875247768	NA	21.256365798258877	20.807043497059553	23.477490909045066	22.28859075505725	22.089345309505852	22.625472887668373	23.476767014795954	25.160724073643358	25.370827050421447	25.608998503494476	20.97122449229237	21.043401905759993	NA	NA	21.515477546486174	21.2331884398251	22.405455887129165	23.4959304652824	23.922914759170602	23.884206791635563	23.652967119758472	23.53007775216423
ACYP2	Acylphosphatase-2	P14621	4	11.139	24.558035980020037	24.255115686329482	24.90849827538733	24.62948411019451	23.652895256560747	24.553915442567963	24.212959960702456	23.416331083249254	22.763852602796227	22.18894794344483	22.33565521744599	23.76500981369022	24.635093825236055	24.959243366565055	25.16170545080559	23.690247620321713	24.229611860672193	24.14658047618792	24.385297815975093	23.389946664402245	23.341326245769196	22.269715120605667	22.83928808274988	23.610594215272208	23.878628268722643	23.771332899853043	23.600482162949163
ADAM10	Disintegrin and metalloproteinase domain-containing protein 10	O14672	3	84.141	NA	NA	21.458331131749745	22.109920833284725	21.957425915989063	21.424720228620416	21.593328916540443	22.567154805600516	NA	NA	NA	NA	NA	NA	NA	22.7718988528653	22.575919183519254	22.40138732545463	22.18161830020155	22.008367382066297	21.57334207415687	NA	22.344267045288127	21.24014832018193	22.719893642983727	23.48012215117209	23.474386827822762
ADAR	Double-stranded RNA-specific adenosine deaminase	P55265	20	136.06	24.93013641882999	25.519993210329275	25.256446350144437	25.434146659950812	25.143471767827393	25.380877967181995	25.651507183619067	25.540071214348927	26.01089752752639	25.795311665979682	25.955050408166493	25.461471571518324	26.210892427752498	26.46424562403746	26.352447476424608	25.580229545876314	25.55243907445437	25.78410126955879	25.8950370897385	25.563734558671065	25.457138967505472	26.094654460167668	25.852497793534198	25.813842003076637	25.229816051071417	24.114991633911664	25.763579954186163
ADCK3	Atypical kinase ADCK3, mitochondrial	Q8NI60	15	71.949	26.3154987282024	26.106092716696423	26.619184312935353	27.057866216159532	26.920389245793274	26.796428347920752	26.797078903416306	26.186549485276778	26.373583008666223	26.679766030612655	26.52813988246183	26.589062744328103	26.373506614989424	26.501853968866847	26.48565628687345	26.072047171186476	26.109964347666747	25.83231182861944	26.539590845985842	26.56783487418057	26.486266774173593	26.395504297537165	26.869903702993085	26.449771002166756	26.52346680480437	26.506504276939722	26.424315568370275
ADCK4	AarF domain-containing protein kinase 4	Q96D53	3	60.069	20.460144141056887	21.375378882636298	23.72790921502	23.478399081368146	NA	NA	NA	22.633646918632635	22.85343436966056	21.36725757040829	NA	NA	NA	NA	NA	22.630800577335776	22.60757054817671	23.665920205884056	22.3154761662295	22.906807984465622	23.047757962872296	21.676935536523665	NA	21.792335784811414	NA	NA	21.51221335677586
ADCK5	Uncharacterized aarF domain-containing protein kinase 5	Q3MIX3	2	65.827	NA	NA	NA	NA	22.87859260463341	NA	NA	21.975837958480497	NA	22.323124039917992	NA	NA	21.27098924298317	21.9366683025212	22.68457039660303	NA	22.22418003637086	21.583892403467615	21.967773252301114	23.049366678625866	23.278807301836864	NA	22.90274559418419	NA	NA	22.45616609033634	NA
ADD1	Alpha-adducin	P35611	6	80.954	21.456277629900946	19.916693387708747	23.282443328042305	23.043009604275753	21.9609730963329	21.90369128199933	NA	20.656868406099818	22.222517034475374	NA	NA	20.936073375101934	23.270989242983113	23.226954782384624	22.897363044048944	23.02260254565178	23.19020257089528	24.106852906238586	23.137935558627746	23.52758660931329	21.931361239733768	23.04601040416931	22.453276751752455	20.44133125107544	21.23026433981253	21.006476673315355	22.114200919209225
ADH1A	Alcohol dehydrogenase 1A	P07327	9	39.858	29.857198600604136	29.71308769598223	30.089972016440484	29.641525866107855	28.75815793528693	28.976319755402997	28.983133206230747	29.394564996155594	29.009555304285627	28.9560625780815	29.258032278327875	28.608505453932523	32.44522902754636	32.29393478274449	32.283793558898886	28.859482266260805	28.9183951900976	29.021852680958432	28.967430709376664	28.077147278149283	28.12001197988323	28.217764587784316	28.305220455631734	28.018500021861207	27.960552338267455	27.83138296524364	27.896393399167877
ADH1B	Alcohol dehydrogenase 1B	P00325	40	39.835	34.43801106828731	34.371235621786504	34.5756532494258	34.36487389954438	33.90861851861216	34.21036056322417	34.05747345655544	34.44430019910793	34.22807100477448	34.38140366280434	34.28114208787474	34.27861948503045	36.08913242258165	35.98869326129188	35.799468014346004	33.283823377693366	33.44377262487577	33.473865232524744	33.57654615311458	33.372914095726415	33.14779331319466	33.41057126233313	33.297041490036015	33.238639703174485	33.35821081208758	33.47422159279098	33.09017971799219
ADH1C	Alcohol dehydrogenase 1C	P00326	21	39.867	32.790175309779755	32.85060033775776	32.98529051859981	32.83344089023178	32.09208962396433	32.48065660731067	32.370737718092535	32.80223601830928	32.548202441417835	32.72808659476293	32.81647798538875	32.58823031146844	34.31996276107462	34.219314509257984	34.17616814288573	31.40796963379635	31.495754738217222	31.51892963241835	31.571674610033746	32.012967498037945	31.804198796335513	32.18721948742108	31.97514195403616	31.98032304887655	32.15484072514746	32.143044788806094	31.825554396679166
ADH4	Alcohol dehydrogenase 4	P08319	36	40.221	33.723989896304566	33.563244976208445	33.668825666618154	33.534690521865905	32.51548121868594	32.54745225909792	32.55810217528416	32.64004149235438	31.994277410954	31.902940483336508	31.99245657354406	31.993484611321293	35.41952989919924	35.369708904649414	35.36225360473237	32.67561807386062	32.807930043797704	32.94840701716312	32.942290480294425	32.37437798062499	32.220073788355975	32.28401172916838	32.24486259468248	32.05735802208775	32.090098492684135	32.2601643388067	32.03512534943012
ADH5	Alcohol dehydrogenase class-3	P11766	19	39.724	30.289730258535684	30.331232257315897	30.35168817145864	30.162526116431223	29.428113876936365	29.670498710138325	29.48320048796144	29.814844953926	29.406448198476376	29.63498055035599	29.656513555762082	29.50726651933531	30.836676248186016	30.521646779900536	30.714691452643017	29.316911347464284	29.325679561988515	29.4724817946298	29.4426965469317	29.289425900503424	29.025703246527677	28.924260317958762	29.077602488878554	29.074899978005078	29.40206588667383	29.362368861837886	28.746086691363487
ADH6	Alcohol dehydrogenase 6	P28332	18	39.072	30.778544065136543	30.68835387458644	30.671164885943007	30.53037936146749	29.282530104587543	29.494759310428854	29.422362042967684	29.775640618332638	29.09824495778983	29.240699563254296	29.139608623019058	29.089385775371014	32.17875076831375	32.19109408095704	32.36923022643479	29.459075858434886	29.34980627444469	29.51420310255007	29.47697100396296	29.132593541710946	28.931888282612114	29.188577744267896	29.005319011289117	28.625564369084984	28.93409931563587	29.162138293674104	28.67986924779693
ADH7	Alcohol dehydrogenase class 4 mu/sigma chain	P40394	2	41.481	25.32991522368726	25.31785566274376	24.96057605375489	25.016858167211566	24.3205158350493	24.570487014612212	24.68559017638912	24.574823774989056	31.40007357854646	31.387771893642793	24.30033967819695	24.12442087964279	26.662570563709636	26.829549006973096	26.827212830277745	24.388643129688894	24.42189440159609	24.29929585860988	25.007847883975323	24.147971457502102	24.290626376507923	24.674806427762014	24.808041487704436	NA	NA	NA	NA
ADHFE1	Hydroxyacid-oxoacid transhydrogenase, mitochondrial	Q8IWW8	15	50.307	27.50701142699227	27.291831673968233	27.957509022816154	28.014378947459477	27.223202362483583	27.02172878894595	27.24717938199408	26.94176160479399	26.31042535097839	26.59879097780626	26.307405982304978	26.967092808180674	28.99877247281666	29.091987398987165	29.2576168692395	27.430709226297935	27.426540056798153	27.38361686961025	27.317765303390864	27.329281381888876	26.84800029118611	26.408038504119077	27.00681728805523	27.251221494482913	27.293917590480604	27.34914062899987	26.83618228954007
ADI1	1,2-dihydroxy-3-keto-5-methylthiopentene dioxygenase	Q9BV57	11	21.498	29.09773956597389	28.448383355358516	28.607967592576458	28.841284403211787	26.823608705465666	27.26738228255177	27.106591994542406	27.747430010519523	26.715052094911613	26.51190683604085	26.059074925425357	27.05280213658712	28.566495629547482	28.806572003257138	28.818741252606188	27.74400504884087	27.744227060886445	27.77708809533545	27.947398143647348	27.464191552694672	27.50892804573408	27.29000823559891	27.19473863669503	26.92766784642908	27.358604042010754	27.239892146307575	26.878402583842785
ADIRF	Adipogenesis regulatory factor	Q15847	2	7.8547	25.904900793854253	25.16924184836285	25.090090165598333	24.939557586454534	25.868469993711557	26.216551041394688	26.271099532271627	26.324576087919226	25.932949511948692	26.583629307243896	26.822663830041577	26.290501841815782	25.486743185778636	25.425021271558386	25.575265552678395	22.78759054784925	22.70304703338592	23.077499824370477	22.622595198839782	23.00188421828451	24.170748221951214	23.15987275641249	21.832411613357607	24.568112804799817	23.977947285612004	23.819903120714912	23.367348998573107
ADK	Adenosine kinase	P55263	22	40.545	28.659489278583266	28.544473503045666	28.74851686551338	28.89485802036178	27.920250746330574	28.307278992619075	28.246445726420504	28.36279052035068	28.129407630083733	28.032820371648917	28.13556041353924	28.549607086507812	30.007699138385007	30.127489664699652	29.768216168224356	28.324210100763217	28.19937323142721	28.18079998661056	28.36288859364783	28.177828349097787	28.22273914369866	28.129873239998616	28.010255201268905	28.01050723110768	28.38932107272786	28.475197541549477	28.013703620489082
ADPGK	ADP-dependent glucokinase	Q9BRR6	7	54.088	NA	NA	22.66848839005111	23.443774057433686	25.12804399538232	NA	22.94213767424165	22.945528555842422	24.200524459222542	23.718726955548696	23.802855489605044	23.945405698047516	29.329064536416226	29.301735069846693	NA	21.272982263980367	23.869537285541803	21.723997677634195	23.195540140461738	23.30052439900504	22.614066047872313	22.766609848916985	24.168475701133424	24.277625795302832	23.906562652375243	24.03500663939466	24.026803407870837
ADPRHL2	Poly(ADP-ribose) glycohydrolase ARH3	Q9NX46	8	38.946	24.55517312480046	25.251518133859626	25.413985064598556	24.93093217286424	24.508477270170076	24.74222759556686	24.510316727181525	24.66613791936239	25.087313848774528	25.567555709513172	25.066207527480643	24.896437240282147	25.179926824791835	25.176595025452478	25.101240938658222	23.975103651129565	24.456602015579797	24.88156461317609	24.699638153079796	25.00952547567921	24.76453378526344	24.554871732062352	24.508916837443245	24.84022596468248	24.88937682060825	24.917424013060383	24.751619719544834
ADRM1	Proteasomal ubiquitin receptor ADRM1	Q16186	4	42.153	21.91081626957518	22.3115567735258	24.925548050253298	24.8507232728817	24.11653854914841	24.02122078959853	24.34677887880948	22.030982416178013	23.519628557680583	23.803253427080215	23.64028816981024	22.27569006363599	23.653969363378224	22.950365530107277	24.12487068504312	24.552076758241718	24.911587084348504	25.010445715865224	23.520541775000368	24.223729283716146	22.671842653996706	23.313877480459013	22.448081786264844	23.521234428178296	23.692220074919895	23.666776905801747	23.444308072150797
ADSL	Adenylosuccinate lyase	P30566	13	54.889	26.76934923815015	26.905903271466997	27.13731696588321	26.72451334801118	26.33148200578421	26.381345866334918	26.584130725638175	26.49266322066932	26.855826494062825	26.803447330159933	26.786256115056354	26.407304931276094	26.78387965419803	26.786928388727155	26.653569608075614	27.165440319317867	27.01616984866442	26.920248316910417	27.312625022871117	26.596395997934955	26.41402048674332	26.367092922179353	26.119241950805517	26.09535541714861	25.737509907890555	26.226119171381292	25.937744697555374
ADSS	Adenylosuccinate synthetase isozyme 2	P30520	11	50.097	26.478284620539945	26.240649069995676	25.218879075976382	26.037682959659115	24.667432612430503	25.00122115059336	25.05447694893985	25.045054345517187	24.900738423592458	25.55839341389757	25.075253311558093	25.534156169150897	25.167918476604974	25.429152270420204	25.40644562940303	26.121633460866256	25.72688385053135	26.068200092440108	25.982391479317606	25.96488827899085	26.04948045810022	25.478913615632266	25.875887759272068	25.256821474153973	26.07421935408391	25.67967524155445	24.74725236068521
ADSSL1	Adenylosuccinate synthetase isozyme 1	Q8N142	14	50.208	26.796487827017224	26.815295522623224	26.45177350403157	26.022455801138555	26.01245573017929	25.55911055906453	25.3193690890053	26.977908850270772	26.16102982532452	27.964301341187245	25.68798975471249	26.12070980540097	28.853392714402858	28.886521544748433	28.946659524646435	25.62732013269055	26.18232015515804	26.35507323250726	26.40534949443621	26.974170975908358	26.932626581246794	26.3784988808424	26.896783367489697	25.489416913552915	25.909396555504344	25.527147004505828	26.145621228286238
AFG3L2	AFG3-like protein 2	Q9Y4W6	28	88.583	28.447861501447356	28.208595053262286	28.142788147054162	28.165965300990656	28.995253225411794	28.79925940950846	28.91033130547161	28.80527733441385	28.82323926811995	28.569882213841694	28.718392023055344	28.863065897061432	27.757681720302443	27.65850736844648	27.60241251418833	28.62151503013461	27.929854357041478	28.256139801423444	28.44051193216783	28.643119531570278	28.609966143257452	28.686785441066505	28.92721581297357	28.97621235337622	28.9456619607341	28.976213155207056	29.097299626856994
AFM	Afamin	P43652	11	69.068	24.637327046698324	24.471714828192283	24.68489679621115	25.557204528075488	22.02415392785037	22.59018713870217	21.854068050080784	22.560858528192433	23.245533572482373	22.176079263173854	23.095866062173215	23.61011690484107	24.65797225947904	24.68638640102192	24.694375448422292	27.25992331819471	27.573189234234306	26.919233168487466	26.5236271263325	26.32821823147902	25.61919738086995	26.803961277775635	26.010121409861746	25.535035994548785	26.255143753575965	26.98220191792683	27.318043598305287
AFMID	Kynurenine formamidase	Q63HM1	12	33.991	26.005934892461497	27.810315994915435	27.39248312838366	27.610456795901733	24.365698444413674	24.87640538432121	25.23937582242626	25.42733441544724	23.784278895838845	25.317346832923974	25.473127632204204	25.372394679831913	27.423333197632545	27.491617839976442	27.49111346791404	25.460931229065622	24.102456255110873	25.499720510631377	25.556545886896117	25.97967512777111	25.852960644091645	25.409218553879455	25.184752368006393	25.041209027914896	25.695330280017835	25.697236926702367	24.683030760074544
AGA	N(4)-(beta-N-acetylglucosaminyl)-L-asparaginase;Glycosylasparaginase alpha chain;Glycosylasparaginase beta chain	P20933	3	37.208	23.835324266537214	24.078628901629962	23.314109876274763	23.066334489510574	24.55837742624047	NA	24.16479170218671	24.387863555849876	24.421704958284415	22.264372705696147	24.518932293983482	23.754900692827484	23.600280170924357	23.929635236623277	23.990875930532148	24.675912704249342	24.586689178366044	24.581649347454608	24.79215472971881	24.45923364359291	24.357591943579934	24.41661398940134	24.41211281137329	22.165385722868855	24.558859544928197	22.621269422254514	22.386848180021808
AGFG1	Arf-GAP domain and FG repeat-containing protein 1	P52594	10	58.259	20.101058953011865	23.754968393447392	25.21296847137004	24.873821536329466	24.22167965001676	24.59583049087928	25.43891698917333	24.820711829209372	25.467062598050234	25.682709343878955	25.69680829318611	24.951792140707163	24.300680927919913	24.39102996661328	24.399455392530967	25.438644684541366	25.241769622049468	24.221667851027085	24.57951194295464	25.47892031638623	24.779395427901484	24.92099175182308	24.95625124141636	25.491460230499726	25.20260865412221	25.40148117323526	25.73530003515814
AGFG2	Arf-GAP domain and FG repeat-containing protein 2	O95081	4	48.962	23.63854124672506	24.342526659874345	23.917236384005392	23.75498238752695	21.265038648227495	22.916403212876354	22.36053647487396	22.45741873739707	21.048743971110675	21.430470332469085	21.47004451678405	21.42323342483001	24.19918789221046	23.782062827756732	23.68826086364296	23.757541075265344	22.79861382697122	21.554205988795204	22.987508180555274	23.00517782284333	23.247788224126666	22.617646379048495	22.494645776651787	21.112022662145215	22.041514088000135	21.55628695593513	21.767021468925407
AGK	Acylglycerol kinase, mitochondrial	Q53H12	13	47.137	26.453859728885128	25.746964863830968	26.3652906420704	27.43268998632312	27.889374392975853	27.866746988700015	27.643469343106347	27.721689897918793	27.555069656499782	27.669612843142367	27.65609399467406	27.77492053544851	27.308064717937192	27.41678862833332	27.278787319688256	27.362121220066612	27.529432823895057	27.585024573936145	27.610140002240698	27.78089683747131	27.824480058586218	27.86686439777356	27.747479423645608	27.9243734218566	27.989353243144002	28.267049804339756	28.002257459110098
AGL	Glycogen debranching enzyme;4-alpha-glucanotransferase;Amylo-alpha-1,6-glucosidase	P35573	83	174.76	31.264602960242804	31.216130726843694	31.1052250554594	31.01654265417472	30.34141182151526	30.623941338453598	30.698827200277897	30.792609886954303	30.151953289000232	30.303604681882	30.24724334124037	30.276001847970186	32.48820102010864	32.512496062892446	32.45877817353065	30.001090188343483	29.983675690336497	30.04307054757033	30.18998208228505	29.763103798852903	29.78741185855572	29.78769615075263	30.02087424537047	29.831032915658874	29.950114308510948	29.81455334267659	29.97794371351911
AGMAT	Agmatinase, mitochondrial	Q9BSE5	16	37.66	29.959636857434162	29.84214144077083	30.105096103320157	29.857503772079127	29.918325766671984	29.95075062713415	29.883635611027188	29.92761765129952	29.97062644439645	30.162846205560825	30.072920201361207	30.083460279243717	30.489468169281295	30.61288609192944	30.428436398217386	29.76287949683219	29.805531072078324	29.810376783006234	29.648710766012115	29.8303317775313	29.93733327369638	30.004458552486504	29.94229982466205	30.368261948880573	29.91707419599939	30.07062721958812	30.149980503855645
AGMO	Alkylglycerol monooxygenase	Q6ZNB7	5	51.499	22.493594940676047	22.18303508121076	24.2111292112062	23.840365633761202	23.989580736556114	23.955544362234853	22.62652935134924	24.099568752876102	NA	NA	NA	22.691677552628484	24.122164393242386	23.97459254546871	24.24484217321782	NA	19.41994354500092	23.044809183450226	22.67784466335287	NA	21.196143455570663	20.865108659295053	21.022180446075957	22.429481533197475	22.499255893099857	22.221398836674027	22.61270290509575
AGO2	Protein argonaute-2;Protein argonaute-3;Protein argonaute-1;Protein argonaute-4	Q9UKV8;Q9H9G7;Q9UL18;Q9HCK5	1	97.207	NA	NA	NA	NA	NA	NA	NA	NA	NA	NA	NA	NA	NA	NA	22.789742529221144	NA	NA	NA	NA	NA	NA	NA	NA	NA	21.66291886552179	21.275744162574597	21.83515379823544
AGPAT1	1-acyl-sn-glycerol-3-phosphate acyltransferase alpha	Q99943	2	31.716	21.900118489851295	22.30322327276975	22.167048826010635	22.342107160182415	NA	NA	NA	NA	22.977814934619346	22.447287600453336	22.057706400196764	23.87634494930665	21.848819148614076	23.423154757503646	23.095676403187888	22.097216953709	22.284736603568035	22.26389000549716	22.642735015246508	NA	NA	NA	NA	23.202918767494353	22.965615442182973	22.767896852932978	NA
AGPAT2	1-acyl-sn-glycerol-3-phosphate acyltransferase beta	O15120	5	30.914	25.562776543848372	25.506926883760876	25.059637258613584	24.07938309092134	25.665230472426934	24.36673360753128	24.450792419274798	23.827726763726602	24.66905484825189	24.243613285940825	24.569233057107162	24.039821299939618	24.92843186119864	25.688341909005175	25.565140458196325	24.223369051882166	25.332969815925978	24.965599507756465	24.789990465752858	23.81736266250511	23.996342772409882	24.304576438059243	23.838822098570553	24.322187345883215	24.0458499554368	23.889965726428265	24.488713985990422
AGPAT3	1-acyl-sn-glycerol-3-phosphate acyltransferase gamma	Q9NRZ7	6	43.38	25.229478890360433	25.00165156311366	24.78699727033962	23.446219492251387	25.135645958209707	25.302849456333334	25.210807912245222	25.332562580207146	24.7617144235834	25.109460413256897	24.82269434938287	24.618062502812712	25.63131014549642	25.54506431333695	25.513420843512243	22.294363918099698	23.82755844639452	24.000036468319372	23.872425509719513	24.378712606004314	25.130196673568705	25.08133823329485	25.245963229965206	25.273343722812506	25.342908414643638	24.83837084743046	24.887035589933596
AGPAT5	1-acyl-sn-glycerol-3-phosphate acyltransferase epsilon	Q9NUQ2	6	42.072	23.19346354772418	22.06997352498312	23.781430329277278	22.90204011038248	22.387324693237787	18.689113568973795	NA	24.831060990178827	22.497066062101347	23.824790066263525	22.607502693086076	23.958855187424362	23.48313781790668	21.67445443627416	23.218988204147003	23.800923446970607	23.92145554224473	22.626259137374923	24.6106582426968	24.47066621517358	22.461296272883438	24.03513194031374	24.63499891010651	25.308731065403784	25.169310173567993	25.249630329241825	25.389845998531648
AGPAT6	Glycerol-3-phosphate acyltransferase 4	Q86UL3	1	52.07	NA	NA	NA	NA	NA	NA	NA	NA	NA	NA	NA	NA	NA	NA	NA	21.33389555477593	21.09003739269003	21.066997956454557	NA	NA	NA	NA	NA	NA	NA	NA	NA
AGPAT9	Glycerol-3-phosphate acyltransferase 3	Q53EU6	3	48.705	20.507271613805123	20.284269085852912	NA	NA	20.450784167152257	NA	20.861188329003397	21.690059141779344	NA	NA	21.072483927031314	20.986821868257636	NA	NA	NA	23.430364925279086	23.992377520189685	23.97059955363936	23.926431453434034	22.968205292003226	23.32156219928452	21.90403923322009	23.049851300157712	23.47773732505062	23.18496267338911	21.570450788726887	23.231285398317617
AGPS	Alkyldihydroxyacetonephosphate synthase, peroxisomal	O00116	25	72.911	28.287658710234197	28.424545851532713	28.046725315430827	28.13641375840563	28.577229775516955	28.57714754478436	28.72495345797458	28.36032511634729	28.564240926238583	28.66610962389663	28.640630988023965	28.572926455792903	26.650828896454726	26.882290469045067	26.621176285121464	28.303921471651904	28.12170299910676	28.060854378806148	27.92229036733837	28.087537507623736	28.30369029510129	28.109081335313576	28.269151200924213	28.236034381722348	28.31730286850737	28.325912726510275	28.444434120677073
AGR2	Anterior gradient protein 2 homolog	O95994	1	19.979	NA	NA	NA	NA	NA	NA	NA	NA	24.6570553914405	NA	NA	NA	22.21325036883634	NA	NA	NA	NA	NA	NA	21.36684452396385	NA	NA	NA	NA	NA	NA	NA
AGRN	Agrin;Agrin N-terminal 110 kDa subunit;Agrin C-terminal 110 kDa subunit;Agrin C-terminal 90 kDa fragment;Agrin C-terminal 22 kDa fragment	O00468	6	217.32	22.327082156294694	22.870728576414358	NA	22.575744921252316	25.477477968399363	23.421727925593267	24.379493678452057	24.67939223314483	25.10060565061667	24.870004796460307	24.308888307883116	24.849477277668974	NA	NA	NA	NA	21.875491035984012	NA	23.16960690239401	23.669257693671277	23.970525164351457	23.49557177878254	23.895084170821313	22.803636134346895	22.283818427196586	24.744261078042136	24.32569895880645
AGT	Angiotensinogen;Angiotensin-1;Angiotensin-2;Angiotensin-3;Angiotensin-4;Angiotensin 1-9;Angiotensin 1-7;Angiotensin 1-5;Angiotensin 1-4	P01019	7	52.069	25.7525132380376	26.01387110211082	26.211895854590225	26.431287950215804	26.305747684713907	26.945283795882972	26.284989800988967	26.651284337993673	26.491005870401125	26.521213072230715	26.199947100953572	27.282895471026634	27.233868852164285	27.223274287079214	26.86336731515997	25.850514216773405	25.792253829086363	26.353771387034435	26.747250795610938	27.297288018276397	26.85072454741428	26.559832881185677	27.14751140389906	27.078670817705373	27.304720708448933	27.3749853156314	27.077759440461357
AGTRAP	Type-1 angiotensin II receptor-associated protein	Q6RW13	2	17.419	NA	21.719326400811198	NA	NA	NA	NA	NA	NA	NA	NA	NA	22.901064916029085	NA	NA	NA	22.454281340394033	NA	NA	NA	NA	NA	NA	NA	24.360701775001786	23.80462084598704	22.511510929738307	23.998527230895128
AGXT	Serine--pyruvate aminotransferase	P21549	22	43.009	33.33445053257362	33.33698749132719	33.51361188320361	33.50563369039921	32.84437688929549	32.998708186100416	32.85020739544119	32.88575047932476	32.369178378496144	32.42068011932639	32.39766806357297	32.637757760635324	34.087747092681674	34.05645958587689	33.8037520354609	33.190696957278426	33.20665760918645	33.10457140534331	33.1486484275521	32.944769846500314	33.127785142880754	32.95629277619048	33.19406645987706	32.957984837789994	32.94528384645049	32.89521549868333	32.90797086579345
AGXT2	Alanine--glyoxylate aminotransferase 2, mitochondrial	Q9BYV1	19	57.156	28.223047096856206	28.247257904952335	28.154300270890808	28.023851822639827	26.9970564256258	27.54570223387809	27.58192851093512	27.746526182821583	27.101689731702294	26.880515000047886	27.057986431441634	27.35480500095717	28.710490886727086	28.763256781533272	28.692361188141945	27.80878573017386	27.965431737113747	27.819709584238993	27.858449395120793	27.557768324687068	27.254630866096996	27.389132043978577	27.391977524461353	27.9780857534153	27.825977896451334	27.60966466897945	28.03911189990488
AHCY	Adenosylhomocysteinase	P23526	22	47.716	30.067165321738607	30.075055858228296	30.11674116183083	29.98254523447077	29.54981332319776	29.638524361147155	29.64091525038947	29.59135522586925	29.433660955496798	29.430067207499278	29.355915675380245	29.273720235594524	30.842709632635724	31.02889860336331	31.21475541749536	29.583290068939526	29.48830911886926	29.63773430337779	29.38327723435504	29.529717567201004	29.456337600857537	29.664722374897003	29.372993741074275	29.05229630780859	29.217163387533283	29.197051415111957	28.680244864042976
AHCYL1	Putative adenosylhomocysteinase 2	O43865	10	58.951	24.194265870910705	NA	25.2805200751992	25.416710449660933	24.828881365315517	24.636803264416137	25.200350214712422	24.372947878836953	24.033046229360636	25.6659131918668	31.43158263915373	25.734500355051416	25.635817604493397	25.61673570436811	25.974553530782096	24.92420006999606	25.458306703355603	25.41997541431794	25.362257842269635	25.046372377130368	25.60001596766633	26.308263391480722	26.27639305644854	26.045735285426154	25.775422840545936	25.82709973509543	26.231039295617627
AHNAK	Neuroblast differentiation-associated protein AHNAK	Q09666	219	629.09	32.204200335802334	32.34949456645292	32.17421166565071	32.245215640053836	31.752421051209993	32.02412205977158	32.192166166645244	32.363358528455755	31.699745727581863	31.67032995360426	31.766385466039004	31.515732852400262	30.58562638089552	30.569894136330355	30.670955395342702	32.080327624401654	31.733356434881756	31.838862727134618	31.71301936883392	32.05561046675279	32.08316759581578	32.02039569134737	32.05207537696353	31.71974944998086	31.87499632830761	31.709829241860675	31.604540870093977
AHR	Aryl hydrocarbon receptor	P35869	1	96.146	NA	NA	NA	NA	21.132907489302774	20.580038362785267	20.733677889113963	20.709152129702993	NA	NA	NA	NA	NA	NA	NA	NA	NA	NA	NA	NA	20.795723325362168	20.497982297373234	20.988154933838153	NA	NA	20.254824854862022	NA
AHSA1	Activator of 90 kDa heat shock protein ATPase homolog 1	O95433	15	38.274	27.396882021543384	27.34488993306904	27.321741537020635	27.41108833587014	27.294986989876122	25.64674743419789	26.93431391887571	27.03284313183999	27.429371483213842	27.13946041866457	27.056897115583723	27.388805256453416	26.26426922077396	26.628989093349844	26.346183113683303	27.51787406388486	27.441857951243286	27.30003437136689	27.377147689856642	27.136670808688976	26.752067034211535	26.64402710500236	26.825684675253854	26.736578931922935	27.204969072285024	27.02554438187542	26.64030957784167
AHSG	Alpha-2-HS-glycoprotein;Alpha-2-HS-glycoprotein chain A;Alpha-2-HS-glycoprotein chain B	P02765	9	39.34	29.285168919516913	29.098464983643254	28.991317264401346	29.062786728341933	32.26068106618686	31.352460673891386	32.13992338651492	31.44626617039679	33.12777059751686	33.43075381550748	33.23351358642071	32.832232596291824	25.623339091097876	25.51558672249228	25.66438340677091	27.627062623534876	28.17284339726794	28.05442687675896	28.07774750461445	28.745948329212936	28.600495626898045	29.164134140704853	28.179669746639966	28.8956771682476	28.823152430625477	29.209734530123797	29.662816977251246
AIDA	Axin interactor, dorsalization-associated protein	Q96BJ3	2	35.023	NA	NA	21.023913406692834	20.851159522737497	NA	20.92912228162683	22.154382478782395	22.25538556263561	21.625143316301028	21.82774317803156	NA	NA	NA	NA	NA	20.686667338100982	20.554121525673878	21.338721188914263	20.50887551477299	21.386143578823727	21.26224174050708	21.455858230182848	21.968958004686236	NA	NA	NA	NA
AIFM1	Apoptosis-inducing factor 1, mitochondrial	O95831	28	66.9	31.197375079466624	31.119587136804398	31.19322128212511	31.28745394517835	31.451397184843948	31.396915634589057	31.24994653733018	31.393495534632436	31.43180339064596	31.507610893022623	31.588679629722158	31.36778185594038	31.655651279911574	31.48621244454216	31.629586749206027	31.11193595703177	31.011937894425785	31.040349727385653	31.0819660851757	31.358821679495996	31.252743980928223	31.327745429043176	31.3636778897558	31.341411817210037	31.364025500964054	31.328556283194494	31.191645702070822
AIFM2	Apoptosis-inducing factor 2	Q9BRQ8	11	40.526	23.905304369107597	24.406285299349726	24.14008535865861	24.389649291260326	23.850879848282325	24.880383125023812	25.177876723105477	25.01134997258923	25.298514439767352	25.77526386555556	25.48652006288404	25.018616656215983	22.90721089254567	23.48249810913645	23.733076548966665	26.218705469418055	26.06956369996277	25.267059753841103	26.276937407213374	25.215180263660955	25.403448837302328	25.620094441034894	25.30337273958027	25.225177865756578	25.418213309250433	25.638146599203417	26.263488120127704
AIG1	Androgen-induced gene 1 protein	Q9NVV5	3	27.458	24.45748113112392	24.475730947029675	25.869723307520943	24.84509052963248	24.099351179833626	24.79882836826208	23.92478796909998	23.48301730668077	22.58011765347733	24.36161317311319	24.661547326024802	22.530169055274577	27.38515470471549	27.241111624691875	27.350956694446417	25.06352149200751	24.415627574567353	24.181635565719482	24.263070910882973	NA	24.527788068449453	23.883638337340713	24.65699576882988	25.41176461964705	25.11252472921427	22.624645748599036	25.14988558212515
AIMP1	Aminoacyl tRNA synthase complex-interacting multifunctional protein 1;Endothelial monocyte-activating polypeptide 2	Q12904	15	34.352	27.44431998901554	27.125876755468063	27.44086101279818	27.562465395440803	26.535995089379917	26.607399111647226	27.02049558103697	26.694710599743942	26.29121587828299	26.558816642334953	26.848075231892103	26.839638862448318	27.595415118528983	27.380963872408913	27.438229066638257	27.61460452365636	27.433626560924267	27.623137066634143	27.75422546133897	27.391446588145	27.326557645492983	27.083504561474847	27.17641444151502	27.166405680903125	27.200816308663114	26.64679025150531	27.118381624989702
AIMP2	Aminoacyl tRNA synthase complex-interacting multifunctional protein 2	Q13155	10	35.348	26.825944947634248	26.757024624445243	27.07125930250755	27.071790555655433	26.396447346224996	26.69533514906884	26.382252339884737	26.539702976364822	26.618114797786717	26.616440273419776	26.548692553236947	26.82954024391053	27.64044297232134	27.33157324032149	26.965885540346378	27.229488417918624	27.049169195533842	27.056490488040225	26.94383796045652	26.963908488326638	27.281277606570633	26.938363479903423	27.1466190737264	26.469399019975953	27.218255194992743	27.204130197615747	27.267818323541157
AIP	AH receptor-interacting protein	O00170	7	37.664	25.314826188603192	25.079002530990273	25.085161392485197	24.829337098618588	24.677592221286936	24.09434811787756	24.5692618831577	24.48030792342191	24.592277987540896	24.971948635134787	24.46742336315731	24.21345702627623	24.700679027734616	24.38500443843582	24.742846856703224	24.44212289615526	24.857919947048295	24.547963526745264	24.40968400504819	24.83869579305037	24.604924931004753	24.796137593768172	24.345749349665674	24.49678195430051	24.388305736999015	24.480145744088453	23.174314649433043
AIPL1	Aryl-hydrocarbon-interacting protein-like 1	Q9NZN9	2	43.903	25.69116284645	25.90513085678598	23.48984109414676	23.519303521326712	25.04844157004146	25.368767926302397	25.73084039135737	25.626692024238537	25.257469898365926	25.354665769526235	25.512180870330617	25.54991114908089	26.253267600701776	26.344568592753234	26.074435472550157	NA	NA	25.028909837545797	25.192404647576417	25.8090382363483	26.000673827009543	26.344866073051627	26.417018933507187	26.169829877687313	26.18967474360936	25.719642210220563	23.77607456548138
AJUBA	LIM domain-containing protein ajuba	Q96IF1	1	56.933	NA	NA	NA	NA	21.350775979533154	NA	NA	NA	NA	NA	NA	NA	NA	NA	NA	NA	NA	NA	20.555272173996144	NA	20.8023431978864	NA	20.64351596287186	NA	NA	NA	NA
AK1	Adenylate kinase isoenzyme 1	P00568	10	21.635	28.7338198435828	28.4733974650415	28.63986478222656	28.599981151612134	27.804292524738308	28.19332020865057	28.001168712679608	28.40673143933192	27.545461315289444	27.758227825885065	27.80656679706066	27.596101402650447	28.508135183261388	28.53944540662968	28.689487006414566	28.46441864469454	28.46276971407076	28.44659898752994	28.57551785615773	28.38646398114758	28.34817590455515	28.033342749932366	28.080875980231525	27.800054740231047	28.058398403379336	28.28336602041483	27.964745198667003
AK2	Adenylate kinase 2, mitochondrial;Adenylate kinase 2, mitochondrial, N-terminally processed	P54819	16	26.477	30.747730943286207	30.695377026442614	30.644912034062195	30.7666196762031	30.97700369797171	31.073053268104303	30.924341402096267	31.019007245523476	31.417318786744666	31.220755191093133	31.39997105366259	31.393015792360856	31.339193524240258	31.010516179206988	31.383127537215323	30.96448788016869	30.951707227016627	30.846959694047932	30.945439418358475	31.135134548352745	31.141369333211607	31.112012244541553	31.141823497186927	31.500468037241006	31.45421231938858	31.55411867754445	31.267662111636845
AK3	GTP:AMP phosphotransferase AK3, mitochondrial	Q9UIJ7	19	25.565	30.76033447453912	30.618693897968512	30.47695936583756	30.53634210105161	30.99592877694203	31.01451056127968	30.81302276542818	30.8169357707584	31.178413012839172	31.089993857523382	31.08483452522139	31.05646960571167	30.624444619081707	30.788508322724454	30.769033212018464	30.48233551100845	30.376326820536548	30.22441009675083	30.18658248346337	30.81411287231549	30.74316173161892	30.77416394952992	30.545571325907275	31.042070884751567	30.925611869667797	31.03934537014767	30.82799308361861
AK4	Adenylate kinase 4, mitochondrial	P27144	13	25.268	30.353506541953053	30.14304244815016	30.007928853688448	30.142102753327563	29.82198689950434	29.764207356693305	30.026221016115485	30.17212166605293	30.268788393947652	30.095578120084554	30.213394811670113	30.258720662630154	30.3263331932284	30.331289964092072	30.242008413082843	30.05265244625501	29.862202706648937	29.879422691814177	29.697704473940227	30.086948342793605	29.91653687870849	29.929097908417802	29.954402846700937	30.2657281824185	30.113543319552967	30.24623984180669	30.39483237572437
AKAP1	A-kinase anchor protein 1, mitochondrial	Q92667	12	97.34	22.30188728929125	23.51731220050827	23.295135599579744	22.08162984524688	24.19190316803791	24.805709621628132	24.407674936764643	25.15770808598927	25.517404368224234	25.598467539840357	25.47980068091713	25.392461618036258	25.75769793937981	25.481344087973902	25.339099370643602	22.790782080765133	23.353074885001007	23.404331127773027	23.598621694770948	24.55867513569089	24.626233894961032	24.073065755053648	23.97285888715554	23.743696694771046	22.395409483009324	23.612126592717175	24.397907303625317
AKAP12	A-kinase anchor protein 12	Q02952	39	191.48	21.41971381930155	21.57791114780933	24.19550346017737	25.337821276177948	20.0601857303836	19.613992228490865	20.42889384294825	20.340561478036797	NA	NA	NA	21.568241837939382	20.33781581329172	NA	NA	28.22838545081575	27.976618642386875	28.38234053923121	28.230937102001583	25.674355197831616	25.766394540983406	26.559187566864153	25.89902016422667	24.845294453813878	24.459468718822798	24.338199956155123	25.12648085105475
AKAP13	A-kinase anchor protein 13	Q12802	3	307.55	NA	NA	19.262180848096435	18.897085674172573	NA	NA	24.629356659204525	24.682553451843603	25.104937095860507	25.238927372528686	24.966642391933306	24.53410888085285	NA	NA	NA	21.303622881763303	NA	24.985936179827647	24.963229973723813	24.779324090227547	20.669302616852853	20.9571488407703	NA	24.37282221611555	NA	NA	NA
AKAP2	A-kinase anchor protein 2	Q9Y2D5	13	122.07	24.1412618703286	22.95086781845437	23.741211282614742	23.853489546431902	23.239570723514646	22.814414561521197	24.499519646598635	23.557370245112658	NA	NA	NA	21.308661505801616	24.443396900036987	23.811521753277155	24.522312714629884	23.55276381616146	22.93744569024689	23.50577448047948	23.049063896861547	22.49343556320393	23.864049483666847	21.076635101344017	22.85400934379939	NA	21.28770017297964	20.93680792325128	21.556032474255886
AKAP8	A-kinase anchor protein 8	O43823	2	76.107	NA	NA	NA	NA	NA	NA	NA	22.086276618455635	21.299319756722703	21.359948844867723	NA	21.648995227639666	21.004306673491506	20.852647148396343	20.20330205091456	21.206591851531243	NA	21.04774520099246	NA	21.98858515072994	21.433287281843313	21.594150586708245	21.881137176640102	21.609173046639626	21.554814170177465	NA	21.50829225256399
AKAP8L	A-kinase anchor protein 8-like	Q9ULX6	1	71.639	NA	NA	20.758623464154176	20.864717970405735	21.765740395807946	NA	21.166242757256562	NA	NA	21.165701027933046	21.395971736758113	21.86494515968728	20.971476511725832	NA	NA	21.072052216006853	NA	NA	NA	20.967832973995414	21.206061706770917	NA	20.800816105991032	21.41673107851978	21.282207772107505	NA	21.337368371696087
AKAP9	A-kinase anchor protein 9	Q99996	7	452.98	23.67348499187233	21.316601462873045	24.928629303305172	24.763921047106066	24.783716439719207	24.923972999838476	24.81101850004945	20.506522408737204	21.31491368549277	21.21256415296228	20.495997414573395	20.059399840327913	20.98563815843594	23.32736024004288	20.838449427029694	25.42316499661245	25.148908858913188	25.258951107801607	25.09544341138264	21.877164225285966	21.186412175307517	21.14703655481201	21.947029292600014	21.982935153076788	21.749905699924007	21.92201659267309	19.90222383379046
AKR1A1	Alcohol dehydrogenase [NADP(+)]	P14550	23	36.573	31.140086638406252	30.88385941484971	31.132010611559046	30.988873116272558	30.219548900799637	30.59057551533474	30.539623900878347	30.649778022299436	30.37350447236407	30.546427543604167	30.484023257850737	30.411120768550518	32.28720774271484	32.31633930185609	32.37516748194471	30.470184421946847	30.712174941685824	30.61727534374004	30.39679896344338	30.49283187097604	30.255982568805464	30.45231252101619	30.358388723264156	30.46831875407682	30.778264868834718	30.63133760962969	30.36222558513458
AKR1B1	Aldose reductase	P15121	11	35.853	21.636431353087758	24.048827581551798	22.89137221536047	25.140477775495526	23.637566072519597	24.691697595418624	24.266170357453937	25.426033314599778	25.677193329060373	25.69409270224832	24.798690934626897	24.84468085183746	30.350058920075973	NA	NA	25.07280369718226	25.213594664425706	25.994160947089384	25.798249017226418	26.4039315491409	26.11012546724519	25.439730865627062	24.06778863483114	23.09686233538556	23.913557705286443	24.274329915540967	23.626786649434933
AKR1B10	Aldo-keto reductase family 1 member B10	O60218	24	36.019	32.63193973473593	32.82321603846299	32.658361844017044	32.50469663877546	31.87618602230301	32.13802491184664	32.538165338925765	32.87041244098776	32.72056900693983	32.87468680247244	32.8669256914602	32.74065679617541	26.982366173815826	26.574334708952563	26.507101081833014	31.843708928056913	31.93499029605141	31.689657939511726	31.905101864517412	33.11476327199016	32.89831943264194	33.10595359932863	32.6648012622518	32.80354962021001	33.176190945486326	33.22850318468517	32.81155853883877
AKR1C1	Aldo-keto reductase family 1 member C1	Q04828	34	36.788	34.67652352559585	34.78451426379943	34.74110755752099	34.78863466448372	34.364376278055914	34.46636167468397	34.27495343980205	34.419496808107354	34.740062962566896	34.52187800380894	34.714208174986624	34.576511185798765	33.418307997671874	33.35745700344993	33.300195735461465	33.81684249578096	33.72889176808894	33.795159416381125	33.78617127837714	33.297488653027294	33.02349722633127	33.22364555404141	32.99536187997383	33.416051444459846	33.47237648847092	33.59828461095475	33.303324123391675
AKR1C2	Aldo-keto reductase family 1 member C2	P52895	5	36.735	31.664952575313002	31.51691352584045	31.53053089019207	31.302629445758747	29.46766564183816	29.848347450310065	29.8531430738971	30.077097164857413	29.94488339433773	30.18673451236173	30.1551435676014	30.01837581514703	30.159122480127493	30.068267875772747	29.673866696988277	30.091277961001097	29.918525550180895	29.58600575249875	30.045497108325115	28.901953854455222	28.90626768336083	28.802847348168022	28.648923695879994	28.82046079009158	28.817950933292813	28.82889560925137	29.136219685661963
AKR1C3	Aldo-keto reductase family 1 member C3	P42330	16	36.853	31.325811865410692	31.416302243557375	31.319260929535908	31.28133876495506	30.187859495179353	30.39936106940675	30.461336800393937	30.424242382824048	30.346636917469773	30.636270206318706	30.53065964579954	30.509658337990572	30.94070265076151	30.85650313547547	30.986896892228643	30.866452811495137	30.92304014020999	30.92754478904522	30.85938548128763	30.26704572083264	30.075289800176712	29.884036251616024	29.968931388212155	29.65893164153863	29.913212722776386	29.977858889622553	29.543398433497593
AKR1C4	Aldo-keto reductase family 1 member C4	P17516	20	37.066	30.596955248147893	30.447081392735136	30.48299256544464	30.4758308349816	30.29489796851339	30.280780035497372	30.385588052448	30.570657388545598	30.557837038395448	30.592666438846635	30.445894590012394	30.46511907382014	31.778514133721316	31.726335200431855	31.637791920055932	29.96851627661028	29.972261038259425	29.917878525157057	30.02790157855044	30.13086240439784	30.120409212074144	30.28777589146113	30.16504279758348	30.49965755418458	30.440931901153462	30.683240588342095	30.585115371506326
AKR1D1	3-oxo-5-beta-steroid 4-dehydrogenase	P51857	27	37.376	29.944551878677792	29.642061331365994	30.328752985985872	30.012622205300346	28.91790192623494	28.721795518025253	28.979466358229132	28.866655539841155	29.01941242168293	29.24582476246689	29.001988718563467	28.75299427384938	31.160618276052972	31.047087246917606	30.98420212667962	29.226743579663513	29.353306351970666	28.902139506066	28.9577717135747	28.403885677213864	28.513933589289174	28.576923137614052	28.546401901878355	28.894069051441925	28.661015673270285	28.495181211426626	28.912908617378164
AKR7A2	Aflatoxin B1 aldehyde reductase member 2	O43488	9	39.589	27.648597078689534	27.51791861811975	27.65720720262167	27.569365198886274	26.454091691388236	26.612834674862846	26.48508397695541	26.82361869880377	26.78983166937695	26.72515707250539	26.54795431858306	26.956404696996756	28.615914370233263	28.539829209867726	28.693509259457592	27.261914921451094	27.237909496341075	27.400058711684665	27.30009530150214	26.8452475452184	26.8769951383376	26.740686384608374	26.28915224984796	26.888469559061917	27.05674784553817	27.229649314579	27.194113676170232
AKR7A3	Aflatoxin B1 aldehyde reductase member 3	O95154	14	37.206	30.352515929402934	30.17870630618971	30.314249697817687	30.234830463131786	29.667368430914387	30.043581496472477	29.96004921927201	30.065845954629552	29.885067607037527	29.83361633840436	30.039532531066442	30.024532087943328	30.876336887267215	30.88245860552226	30.46347576033049	30.092521931796767	30.091669603002963	30.114066270466544	30.192219994428733	30.662397411835734	30.56154830279629	30.55631336384144	30.504133473602494	30.354080773415376	30.804800419147	30.804651988110045	29.925657344453803
AKT1	RAC-alpha serine/threonine-protein kinase	P31749	3	55.686	24.031089829883236	22.6755656910807	22.85007742024007	22.658466511701597	21.50445896107791	22.317886682835564	23.804443365762616	21.869083555274614	NA	NA	22.34744685193953	22.361935897967463	22.68725346588144	22.601471356050418	22.6714856897445	21.050051366347695	NA	23.65288576714928	23.384126223348687	20.825824241253443	22.32994006760933	22.285076441495114	21.3814380806244	22.16601128786869	22.96859839036859	22.068485911490633	22.791677768951608
AKT1S1	Proline-rich AKT1 substrate 1	Q96B36	2	27.383	NA	20.737591983794907	NA	NA	NA	NA	NA	NA	22.61509639996669	22.306630026282015	NA	22.369249094701736	23.24955860454986	23.636856090877835	23.748624418272115	23.15956491100455	22.95869673438959	NA	23.115227656409772	21.893095311470873	NA	NA	21.810518415120228	21.77551569884195	22.39308185109833	22.06446323286744	21.681470570626175
AKT2	RAC-beta serine/threonine-protein kinase	P31751	6	55.768	24.51463610709237	24.27647118363724	24.453308734696343	23.02235896021947	22.80294100698412	23.146351303749086	24.10183503770726	23.163997409242768	24.448691618140238	24.22195536552755	24.041811416729956	24.502458868549553	25.155760104750364	25.2052028926472	24.45290641965017	23.068030946875325	23.73909909730083	22.80794728022022	22.444550387567922	24.607930822794643	21.296037913343177	23.940011932637432	24.505579955889083	23.762319454960874	23.62944586178564	23.865573394762684	24.45126185347263
ALAD	Delta-aminolevulinic acid dehydratase	P13716	19	36.294	28.647477475282507	28.603645842273536	28.788295708177102	28.25182809822784	27.42995260085697	27.703058026623495	27.489006833648375	28.213340982600435	27.360532363421015	27.05343312074023	27.53199021159532	27.5450384410111	30.748937471000524	30.761018096672586	30.49414731994893	27.81543062643889	27.772845243484447	27.691720292571475	27.864835420165072	27.36906431570476	27.337245394144716	27.014843320347126	27.40871999842708	27.67128326209744	27.547866754024888	27.957799775239586	27.486761222456536
ALAS1	5-aminolevulinate synthase, nonspecific, mitochondrial	P13196	5	70.58	23.57770145318252	22.344533616929077	23.95289239474578	23.530660899349662	22.283839255558455	23.35969310590535	22.809170439932558	22.447905052326277	24.281547850776278	24.76565839196531	22.86252226375322	24.254446761179082	NA	20.937828524921827	22.72204747073208	23.835926560994885	23.744227060886438	23.854969886019695	23.058616857508788	22.619417612127116	23.388639366408512	23.41788755206297	23.357743955875748	23.159543517419948	24.141359346119252	23.979642520905095	23.57964513779872
ALCAM	CD166 antigen	Q13740	10	65.102	26.951913520387656	27.26071484681725	26.656738048755585	26.620087969396508	26.61260251832882	26.668380390653766	26.832090410283918	26.73547508530622	26.968414461506853	26.836686089331685	27.140049559463144	27.101307883274373	25.925388397443513	26.087341690772455	25.670110017797867	26.524617584277813	26.325163387624954	25.99441802033327	26.232284785463328	26.32240539734162	25.958844566076095	25.877987493516592	26.267361163938048	26.48418191752087	26.47431781793417	26.599736743280154	26.372494958240893
ALDH16A1	Aldehyde dehydrogenase family 16 member A1	Q8IZ83	12	85.126	25.275004846245544	24.758082752313506	25.536427493896618	25.31495248196999	25.05254740848784	25.25859307553405	25.01017768487968	25.10316185187424	24.87014743453762	25.813058721662543	24.625752778064154	24.654539300672987	26.299233053823663	26.05058539936526	26.134252472928907	25.104274129571984	25.249438299057367	25.491712024873728	25.687342057973886	25.8188773031071	25.212797245407174	24.932820805150442	24.80001563338554	24.458762867645127	24.325419838928752	24.778525907238702	25.283107441777858
ALDH18A1	Delta-1-pyrroline-5-carboxylate synthase;Glutamate 5-kinase;Gamma-glutamyl phosphate reductase	P54886	26	87.301	27.403121044240045	27.63227185307594	27.21234287516731	27.114173657061485	27.51066622529708	27.553468362621658	27.46636966541508	27.342913128575645	28.065005463876645	27.5944184351872	27.81873671310968	27.664121316213304	27.041648452643607	26.928684651589272	26.855182950332143	27.297840839774274	27.47516394377788	27.622679813797284	27.585658161920563	27.3233515780449	27.750284962290635	27.67802688680206	28.00739829007766	27.74747282527389	27.761621572065884	27.800893720267133	27.840608228327504
ALDH1A1	Retinal dehydrogenase 1	P00352	43	54.861	34.26033111788231	34.137690735870144	34.28649559161997	34.25468460677693	33.77950214798443	34.20877709797807	34.308580127718805	34.41296699230314	34.16355369122598	34.293314805789564	34.30137106144091	34.037100109705	34.451744460901345	34.415179913155875	34.407228691177004	33.3722618022507	33.37863840487672	33.346316393215844	33.348616611026394	33.56134909710636	33.36857325228945	33.41552779772901	33.213080034596906	33.446038883553705	33.67644897997119	33.66891551664674	33.25908359261388
ALDH1B1	Aldehyde dehydrogenase X, mitochondrial	P30837	27	57.249	31.458612185220908	31.51530392030442	31.611046364573937	31.636203788962625	31.910725933857265	31.82249720191283	31.619296863446657	31.72825563480479	31.87263825477966	31.77152585602783	31.908497437850052	32.039027975947526	31.979726546156932	31.8610109269042	32.097548811888856	31.29641113336318	31.22591128169502	31.294590674975076	31.192652738032706	31.37492655473742	31.345755042404143	31.391039744588497	31.571530130872084	31.882072386111993	31.926840050697223	32.01378905678772	31.96185151238388
ALDH1L1	Cytosolic 10-formyltetrahydrofolate dehydrogenase	O75891	62	98.828	33.08226256942648	33.01562877965621	33.05047140466161	32.94152371890211	32.25763916944895	32.419023269403255	32.41644797233683	32.6493158650186	32.348635901417104	32.31010610589113	32.431395020317275	32.57036355811116	33.58268248342297	33.57188939412052	33.50380195087205	31.69946481581499	31.77230888289266	31.855984397550777	31.88435701736786	31.98674414767151	32.03024427607874	31.86786102536223	32.03041558573005	32.2732530030955	32.2322230131648	32.52578152161371	32.47813266203143
ALDH2	Aldehyde dehydrogenase, mitochondrial	P05091	52	56.381	34.57298651049052	34.554840057171774	34.576428600140915	34.62852973430816	34.91333776011065	34.80641127317551	34.69284297750791	34.685221595583315	34.75130497489439	34.52357287104864	34.60463103441374	34.729617000127405	35.353781367141	35.28881017229698	35.16032925773447	34.4087656723874	34.365176376413636	34.41420463185354	34.4430679057871	34.58046912405928	34.58796102468101	34.62132862185438	34.61560711111171	34.79384459407278	34.6993109758858	34.89128772381851	34.80988328488141
ALDH3A2	Fatty aldehyde dehydrogenase	P51648	19	54.847	30.302576281682505	30.384348317529287	30.169327360785836	30.296289607824875	30.904175606277164	31.18976713411908	31.037648807029484	31.044591580768568	30.91707627492559	30.974930547223288	31.1389653490372	31.1011443013251	30.069926988742466	30.148753783291113	30.219719523632584	29.75524150891171	29.604984945600094	29.780502053266787	29.832007824024934	30.249124403890548	30.29678840612656	30.250934185005	30.451651392724663	30.413789917494462	30.43983113235165	30.5353483523769	30.297853817578478
ALDH4A1	Delta-1-pyrroline-5-carboxylate dehydrogenase, mitochondrial	P30038	35	61.719	32.33663971353076	32.32208765781209	32.451185196777026	32.49979323405366	32.75296120436351	32.62039630989448	32.61838312205849	32.61012080221751	32.581852114707196	32.53600540466766	32.579903948511365	32.731535338518725	32.88394945712542	32.778605228956756	32.6826919882572	32.41891946113279	32.27536997135219	32.35772648419324	32.39686156003915	32.69389719622751	32.72653784493424	32.6073534326017	32.64060743424604	32.89445784395231	32.808269913305125	32.86115625747214	32.95512542360441
ALDH5A1	Succinate-semialdehyde dehydrogenase, mitochondrial	P51649	20	57.214	29.35383659503973	29.152170876456218	29.271147171185554	29.33012320290075	29.643795968562195	29.69520849608943	29.447896535258614	29.471615127429835	29.636286411123493	29.236595701716844	29.261751437980685	29.12710388415171	30.25070572573535	30.232787716129202	30.153475463127116	29.037473228501774	29.090324985420743	29.27409115652855	29.315488881923073	29.487836337791116	29.080327945186227	29.12805066598367	29.223662462722807	29.364802270059563	29.213528785420934	29.64646179146225	29.51198548086613
ALDH6A1	Methylmalonate-semialdehyde dehydrogenase [acylating], mitochondrial	Q02252	34	57.839	32.45723048448128	32.48619572382925	32.26381086451767	32.413646558463036	32.246443137918085	32.135593468267395	32.22296585888878	32.143225806519645	32.040764982755206	31.913320695951263	31.946018227222517	32.068865641495364	33.022223214508564	32.94611920825298	33.026227515897574	32.28886827592276	32.287060113491485	32.340830074857706	32.34505239911815	32.09330040376671	32.10741648273189	32.20878449553279	32.218349585373915	32.25775755743148	32.162493188488355	32.204020834819154	32.41560166380369
ALDH7A1	Alpha-aminoadipic semialdehyde dehydrogenase	P49419	28	58.486	31.505592155748914	31.53827112326052	31.452841311025807	31.493866077755698	31.51098559639194	31.665261727105722	31.86243430099033	31.866288488563036	31.770044496999155	31.746697965246348	31.77666224129195	31.83763101243943	32.40463245004224	32.50459832609789	32.375614586632835	31.28846126192004	31.237746256765796	31.300157853332124	31.144329869807834	31.525744466666495	31.748649460338214	31.829221166005503	31.757828772487166	31.97374030221912	31.78407748591821	31.64027278352961	32.09198945974847
ALDH8A1	Aldehyde dehydrogenase family 8 member A1	Q9H2A2	25	53.401	29.851413256033887	30.33351753427226	30.452503482891515	29.784985891262743	30.52008981189872	30.635019745517077	30.702703236473482	30.743025156474012	30.325420643239376	30.26148672187047	30.344615306999913	30.476068113319023	31.320854944607163	31.240449313060175	31.197788992545092	29.59606418680105	29.099883540921162	29.228240504950577	29.975634739827598	30.286054371984882	30.207706040789624	29.98979665990074	30.20844726213584	30.442990132439803	30.51008280506992	30.68181486569108	30.328655123969632
ALDH9A1	4-trimethylaminobutyraldehyde dehydrogenase	P49189	24	53.801	30.455570694959135	30.43897804178028	30.54330932555905	30.520194043310198	30.39250349579038	30.324483416356607	30.137868765177956	30.469328993599454	30.29908161119682	30.25037045880906	30.196329958501472	30.266088694867683	31.648452650547682	31.57575468194141	31.60525945998929	30.011320940645803	30.18869816961253	30.247039205734772	30.24380091505938	30.027824724925473	30.024251562088345	30.151786731811654	30.224104721147285	30.30227893013752	30.317078076122975	30.30652273222711	30.187787212353946
ALDOA	Fructose-bisphosphate aldolase A	P04075	22	39.42	30.30865022138301	30.0464445624255	29.96603564774211	30.165269685943187	29.134784113387923	29.212030817983745	29.54735718982962	29.43086007138507	30.078627311249456	29.999635794554806	29.651023939898195	29.54195522480665	28.916589793331113	28.795185945042967	28.767739345571407	30.595186835171802	30.593498216634643	30.610949672744965	30.635402261420957	29.685955341883172	29.532983153803258	29.861101140591735	29.390539246867867	29.2461544562415	29.360350434962037	29.284506340622443	29.31765131150774
ALDOB	Fructose-bisphosphate aldolase B	P05062	36	39.473	34.69484485336363	34.61230177822803	34.79386267272381	34.813820035442326	33.71982950617959	34.02709010647469	33.93663175192191	34.163844591845155	34.40990192881849	34.5060441297753	34.41157385751375	34.27165660427035	35.54678003942828	35.49948604905329	35.461676475199376	33.40634497704707	33.40264533382574	33.506830755114265	33.53974392519878	33.784661587769186	33.490138565603914	33.710766422437175	33.45251320548718	33.72674921994458	34.01360078939068	33.99701185481444	33.57826677473504
ALDOC	Fructose-bisphosphate aldolase C	P09972	18	39.455	27.136653400244704	27.41985854563937	27.635847554077323	27.501577080514295	27.822439871448566	26.70478459913341	26.908282091703647	27.061256648983473	27.211688174053037	26.723486163469047	27.08724373740958	27.013978686678463	29.337770246655126	29.309759117872723	29.283007264646706	26.84857180722878	26.88482959373036	26.551479544990286	26.69224696424272	26.998859473481744	26.9988010587075	26.386053061796943	26.52471242226268	27.31782780650446	27.405594053791887	27.258993864799663	27.375420658965965
ALG1	Chitobiosyldiphosphodolichol beta-mannosyltransferase	Q9BT22	5	52.518	22.74673397390297	22.66113133693429	NA	22.30554945099039	25.02424557408598	24.72814801470893	24.853913928561226	24.16857739734604	NA	NA	NA	NA	NA	NA	NA	22.721073108953732	23.470183449565425	22.986763353958167	22.90484570691087	23.725134696992974	23.45347952402804	23.318137701783243	23.476745544517	NA	23.26333581512467	23.645581149609363	23.82974638920294
ALG11	GDP-Man:Man(3)GlcNAc(2)-PP-Dol alpha-1,2-mannosyltransferase	Q2TAA5	2	55.65	NA	NA	22.204426759359826	NA	NA	20.823406390982782	20.46791817924133	NA	NA	NA	NA	NA	22.17571341267646	21.611736909839664	NA	21.03265388999175	22.251012705794516	21.528930455528972	20.934931982778757	NA	21.253533342239606	NA	NA	NA	NA	NA	NA
ALG12	Dol-P-Man:Man(7)GlcNAc(2)-PP-Dol alpha-1,6-mannosyltransferase	Q9BV10	1	54.654	NA	NA	22.340504538984007	21.978168757921132	22.49188917894604	22.25859307553406	22.103159694963004	21.508571035637836	22.502395128438913	22.283521329291347	21.91504057649027	22.322176621576894	22.838697847918425	22.582123698387434	22.56762205119538	NA	NA	NA	22.178247276529333	21.75911174247132	22.490180628428952	22.282429428802487	22.499635374790408	22.517896966500643	22.631545405510657	22.251345485290152	22.719773278981982
ALG2	Alpha-1,3/1,6-mannosyltransferase ALG2	Q9H553	11	47.091	25.804762635978044	25.860521177487662	25.351928733426284	25.413703356362326	26.56199209132709	26.184138732082452	26.565675394988958	26.657067599586398	25.979101469239332	25.77848614048331	25.93441048162486	26.17630710919841	26.26643671462071	26.136780209696347	26.261473386297105	26.189938065475715	26.212616897501874	26.500354204695235	26.05514344522178	26.444011502004336	26.819132166653645	26.337491060531974	26.658999638771313	26.43468838399565	26.778961444400615	26.702908860593986	26.659486984251657
ALG3	Dol-P-Man:Man(5)GlcNAc(2)-PP-Dol alpha-1,3-mannosyltransferase	Q92685	2	50.126	22.42822807288939	23.25986921630011	23.10562903087392	23.10458271506657	22.619723912666906	22.65423083258458	22.258947058894343	22.769087765297904	22.728245128322094	22.701394722990784	21.05395080782025	20.939962043334695	21.701353783390232	22.10729783597686	21.862706106961475	22.782050001091626	22.09198056615466	21.965730620133584	22.874671039540267	22.52671059464189	22.71390954663191	22.799201434337647	22.85394573150454	21.597668709283816	21.612851189819658	21.705332879715364	21.68381022253486
ALG5	Dolichyl-phosphate beta-glucosyltransferase	Q9Y673	9	36.946	24.675919920789383	25.590768626787032	25.07626378422367	25.357412869623815	25.737545983210552	26.085871171609924	25.84177599354748	25.105021423146056	25.04691263995764	25.723297390810508	25.967581197137626	25.742585460432217	24.96429261802453	24.243511758659402	24.5628556266861	25.271941711627683	24.422225417272756	25.047462769926824	25.266714470104638	25.288469622039194	25.24950192962026	25.081073824254858	25.44961382678003	25.77694970615204	25.251710345015645	24.92749461748209	25.440880641920167
ALG6	Dolichyl pyrophosphate Man9GlcNAc2 alpha-1,3-glucosyltransferase	Q9Y672	2	58.12	23.58297269896689	23.364843401340018	23.652207563957575	22.729801425067677	22.20994342539322	22.345006369401972	22.455910908634223	22.461861955110038	22.63841136529195	NA	22.662829879367365	23.465146976577977	23.86633827498516	24.103010066532605	24.17573972053978	22.733501927683008	23.468546166882092	23.5244798618958	21.871607037806697	23.413742075969793	23.34602502234813	23.238587745816005	23.30147892254707	23.88352050591243	23.825404816502804	23.477973579110156	23.571844104458663
ALG9	Alpha-1,2-mannosyltransferase ALG9	Q9H6U8	4	69.863	NA	NA	NA	NA	NA	NA	NA	21.720460074782522	NA	21.750409465953673	NA	21.426334942858304	NA	21.594761987762965	22.343625855591483	NA	21.923566654004617	22.427180342219756	21.989974762702253	23.023971504043324	23.161220741919422	23.32890279814591	23.181904505487083	23.204663477562654	23.050242076402697	22.103336510659304	23.461455264747208
ALPL	Alkaline phosphatase, tissue-nonspecific isozyme	P05186	5	57.304	NA	NA	NA	NA	20.333779895318045	20.57632098083974	20.589904119582812	20.63305788318872	21.70229484186867	23.56498168001042	NA	20.72811524166506	20.55746795913747	20.483477415101042	20.676399404511024	21.136380822831548	23.411595062371674	21.019447130611375	21.04053490004116	22.933034859908147	20.958496611819335	21.943343927865705	21.002860256935904	21.0710737137191	21.792143227420617	22.355485385290415	23.794511813738062
ALYREF	THO complex subunit 4	Q86V81	8	26.888	26.197823748430245	26.138000818927203	26.981872113110512	26.99424788270933	26.151202904605356	26.733260704518706	26.792959479993335	27.05302343653493	26.339664525739373	25.983704395010392	25.936386273862574	26.392618112355017	27.311935797109726	27.030818842309394	27.27399869940178	26.76412905684395	26.646639063603864	26.335928374264952	26.696403063204507	27.066131034075163	26.906485907974364	26.406203295792402	26.871770252283234	26.905192611164495	27.095429833372364	26.708483062726586	26.824692448640214
AMACR	Alpha-methylacyl-CoA racemase	Q9UHK6	15	42.386	26.521045582078727	26.77119804094992	27.02526026949564	27.157214109384547	27.107538012948346	27.12946004582085	26.650083060428216	27.281546229814808	26.984665191872452	26.915824473296908	27.336745552583473	27.188766969623394	27.910183466992635	27.92861952010054	27.764683943087206	27.163606823272474	27.179929607733044	27.33967655714865	27.114570098119508	27.141493345668977	27.560685815343305	27.227114866728307	27.400645254968644	27.67852547155639	27.531012168060712	27.66959858889419	27.558188061550247
AMBP	Protein AMBP;Alpha-1-microglobulin;Inter-alpha-trypsin inhibitor light chain;Trypstatin	P02760	7	38.999	26.53387295156226	26.78988189584004	26.765348188496255	27.05222214708975	24.145052919164804	25.602390738738237	26.237542684306923	26.362963981658417	26.39354895745118	26.262614529044725	26.492249246759265	27.02828462717511	25.622983006377652	25.792092660073493	25.74997140040081	27.515928294612763	26.06862421597946	26.180687033387493	27.081615656582976	27.08653757042977	26.91171342038428	26.303239570695183	27.546893869501496	27.723768564682622	27.509663203513583	28.082403790244356	27.62712179105589
AMDHD1	Probable imidazolonepropionase	Q96NU7	16	46.742	26.916387280016643	26.728808786528518	27.124073699978112	26.911595806761028	23.722904197897655	24.868570892717003	24.660208094408283	25.983551520245662	24.646664638517038	23.894986902082515	24.40594677196185	24.82006876047587	28.555015545289315	28.436687549672342	28.690924813032368	25.94792585935729	25.749263573322352	25.97813227356105	25.65197893655128	24.825057054295108	25.257127669095667	25.216079899080704	25.15165754755592	24.80460428188114	25.345920206930884	25.217936847353577	24.114356594124928
AMPD2	AMP deaminase 2	Q01433	9	94.889	24.268341942156425	22.44048798773457	24.229114232811902	24.79394842412431	22.842796340805165	22.93423362579319	23.620705501607056	22.09223507124515	22.612969113484695	22.832031489248486	23.151860459103652	21.92584430547071	24.86495370180758	24.827706092043904	25.01966699372892	23.90524028579238	21.365169322456758	23.83868287394526	22.893760180045263	23.300425836084194	24.008610599578297	23.208421100429995	23.674751124669875	21.70714102502926	23.134539312599863	22.99126080098697	22.692922608513868
AMT	Aminomethyltransferase, mitochondrial	P48728	16	43.946	27.728229846857154	27.808815024570784	26.463087127064966	26.839541411682006	27.890867256207223	27.807853299646453	27.88241826209446	27.791708162268826	27.623087429073536	27.425748030549208	27.42794097952686	27.638507125122686	28.02243838438614	28.119594599785444	28.133216350250486	27.387782076222045	27.265433595945332	27.412665076088004	27.36424659318274	27.294197807951065	27.318416660338748	27.333944719730404	27.7393237322513	27.312428018676364	27.420848940563957	27.67373053849287	27.453526940239882
ANAPC7	Anaphase-promoting complex subunit 7	Q9UJX3	2	63.132	NA	21.499751968601068	21.64110904087987	19.92436133102325	21.68398741428961	21.747664852705512	20.7703800970802	21.331785768604306	NA	NA	NA	NA	NA	20.642382054968827	NA	NA	NA	20.63528171602907	21.353111276802416	NA	NA	NA	20.905372237641657	20.050894121228552	20.55877842400608	20.360579623720817	19.88332630075014
ANGPTL3	Angiopoietin-related protein 3	Q9Y5C1	16	53.637	26.43731044745239	25.76291226440631	26.320379582112487	25.988062787481987	28.10922652118267	28.030475211962603	27.535836469149274	27.810857676667283	28.273936741950948	28.520995885325647	28.661171895274272	28.696489975986957	23.133458446857432	22.295518925838543	23.740116055736614	22.568512269809148	22.519007672530044	22.974826890334164	23.20023063941924	24.55272927478797	24.273282488901145	24.005455117490015	25.021600058426692	26.202004028982714	26.021657344261733	26.0810238623759	26.101428557240773
ANGPTL4	Angiopoietin-related protein 4	Q9BY76	8	45.214	24.98112684003489	24.964763825399196	24.617025108900542	25.024688787588552	26.186897175194936	26.03969344967001	25.747463535044822	25.460446386499882	24.89374594648939	24.669948705101966	24.799683586281013	25.84059513827834	NA	NA	NA	25.92059049741762	27.082885294264393	26.880396686670693	26.701844903167704	27.186187557600718	27.717272656870257	27.65040325360937	27.394781464415168	27.781502996911343	27.917390576492082	27.55681278671372	28.496125409113056
ANKFY1	Rabankyrin-5	Q9P2R3	14	128.4	25.59456643939781	25.461625344942263	24.683386679868654	24.530870380262023	24.83287639238182	24.760826029199222	24.62161107344263	23.488115534619993	23.771038837140644	23.822354729715926	23.357020313332676	23.95193374104501	25.68652096473795	25.893145408398233	25.766430679634617	24.69382559645529	24.77124368366082	25.373334935268247	25.239942634362947	24.447264680765066	23.868437367008887	23.992354377866008	24.232997969881374	24.423286898223807	24.462593879288605	24.496916683737034	24.435239120754197
ANKH	Progressive ankylosis protein homolog	Q9HCJ1	1	54.24	NA	NA	NA	NA	NA	NA	NA	21.315312248699605	NA	NA	NA	NA	NA	21.25555052093236	21.390546528556868	21.488279799834693	21.47776188413802	NA	NA	21.078099124109926	21.67262751603942	NA	21.9475957510191	NA	20.992098333805558	NA	21.72423906255404
ANKRD13A	Ankyrin repeat domain-containing protein 13A	Q8IZ07	2	67.618	21.716565659719016	21.102348219971816	NA	NA	NA	NA	NA	NA	NA	NA	NA	NA	20.56804285895062	20.785922074572866	20.57619200795898	21.05557290711507	21.27124349846288	20.6728754494425	NA	NA	NA	NA	NA	NA	20.679726686961473	20.720655043496606	NA
ANKRD28	Serine/threonine-protein phosphatase 6 regulatory ankyrin repeat subunit A	O15084	5	112.96	NA	21.59526131233728	23.576445963226256	22.696648990158117	NA	23.590361493048967	22.467981781253464	22.207648416453253	23.607545556076587	NA	23.800179656101413	24.409317238485087	23.629006794005427	22.388115086043932	22.472701588285496	22.793721857718957	22.629779132129244	NA	23.28197845772892	23.281256032171008	22.64007415163637	NA	24.08381154744908	22.634295752521908	NA	23.89209519218231	22.683210673408936
ANKRD35	Ankyrin repeat domain-containing protein 35	Q8N283	1	109.94	23.07136193999299	23.292712472987127	23.244282132399192	NA	23.399086799326547	NA	22.72618151566258	23.01400338452364	NA	22.47676621048703	NA	23.347154276665485	21.05764093854495	21.82077131058469	21.75273649857038	23.15623755119342	23.079181624519528	NA	22.87259836692452	22.63172272595635	22.985307322898052	NA	23.292119097058624	23.455021611264698	22.308459851913163	NA	22.80518661105569
ANKRD36B	Ankyrin repeat domain-containing protein 36B;Ankyrin repeat domain-containing protein 36A	Q8N2N9;A6QL64	1	153.58	NA	NA	NA	NA	NA	NA	NA	NA	NA	NA	NA	NA	NA	NA	NA	NA	NA	NA	NA	NA	NA	NA	22.205678550796243	NA	NA	NA	NA
ANO1	Anoctamin-1	Q5XXA6	3	114.08	22.73989746084915	22.39508595842981	21.908548718388012	22.13598865248256	23.64417058538556	23.22440017983076	22.985716677396155	22.918229708666935	23.800980297980836	22.24586794363541	23.407347557565437	23.335457766242165	23.29872038089514	22.702931953010484	22.689734411211482	22.06657324957699	NA	21.82312486254552	21.875062210235654	23.756153780804603	23.422563447245345	21.943530106087785	23.45520694725535	23.62464668578275	23.782005014224232	23.279138133784855	23.801572664364585
ANO10	Anoctamin-10	Q9NW15	5	76.328	24.26681722623352	24.588950837786513	23.949893218552546	24.39334067306141	26.615798953140335	25.484284237138176	25.353622441354737	25.332250771785738	24.26815004424553	25.285115378743185	25.39580763563268	24.787511524362586	23.619399466331394	23.65385005807088	23.07637304019989	24.45537244751457	24.74410938112449	24.586739067566086	23.77351531649527	24.293034174432158	24.887076023405868	24.503233413236664	24.640955984020955	24.0180551690542	24.200062338936085	24.350254348984066	23.863214880947595
ANO6	Anoctamin-6	Q4KMQ2	4	106.16	22.720109238130433	23.107436406345208	23.127463651819554	22.637433938179377	23.057089567455492	23.74994106617666	22.99062446176503	23.10588398143198	23.44632110604683	23.228126631561906	23.60105453416297	23.005797202917172	22.005793266888553	21.77383764080195	22.289502054287937	23.068030946875325	23.543828258020078	23.352007014648215	23.546992592936412	23.43199602990262	23.388306065022974	22.818236143361567	23.811403172421542	23.377421058685343	23.473220719565703	22.707309478523065	22.82456332439108
ANP32A	Acidic leucine-rich nuclear phosphoprotein 32 family member A	P39687	9	28.585	28.30313697382028	28.15985912942014	28.251427671203928	28.073589091126024	27.910445122957796	27.68429276441804	27.845462788129232	27.841107340367714	27.62868238052088	27.694450428210864	27.393610986788524	27.805117004925506	28.810822368214595	28.61772175359998	28.78008580252105	27.868242400916053	27.698233560460764	28.158031502669175	27.763615275461135	27.598922750341316	27.750230925732737	27.13408511863483	27.891950861326983	27.454128434021257	27.34443862614691	27.599655306400514	27.386166825250733
ANP32B	Acidic leucine-rich nuclear phosphoprotein 32 family member B	Q92688	4	28.787	23.890762292475735	22.771275110051185	NA	27.269353802070484	23.50360465374284	23.19955244509203	23.212833458440905	23.259756392048203	23.269269684528858	23.567747975923496	NA	NA	21.394758483227363	21.435616368779662	NA	24.96988760350633	25.06582562824765	24.727527852497886	25.153763314815862	22.569872492692845	24.010488732782818	24.982138666992682	23.95146556362137	NA	NA	NA	NA
ANP32E	Acidic leucine-rich nuclear phosphoprotein 32 family member E	Q9BTT0	4	30.692	NA	NA	NA	23.165619643314763	23.55728532073831	23.230725587377982	23.22166193715492	22.238373842657303	23.764263428051926	23.58057180361115	NA	24.10455971092056	24.70034153152495	25.23856038346525	25.210335734434935	22.391516339931634	NA	24.078421658767397	22.600779698805127	NA	22.92607445378232	23.400158046965856	23.231958145543004	23.211208076727026	23.144692456447075	23.74046443230239	23.939000853525805
ANPEP	Aminopeptidase N	P15144	30	109.54	29.72249542471954	29.724775163036412	29.61274052099848	29.778935693509034	30.251153764208787	30.195342959835685	30.42809447800358	30.170834208577304	30.32875180151332	30.358855585084875	30.596153011256277	30.440731480157282	29.38197531156547	29.550449804363417	29.69458474720033	30.01378526119185	29.911338195890806	30.12643419674378	30.203071429174194	30.55017204763159	30.539829902782877	30.425227337997732	30.303037860599886	30.70693770311805	30.608761662298505	30.76489750408875	30.522864277599545
ANXA1	Annexin A1	P04083	19	38.714	27.57581030759613	28.033892008997135	27.7107095724605	28.511263990473417	28.557229902045357	28.599207174214108	28.5463222016582	28.62884018123225	28.875750695561955	29.113437649153056	28.828572528512275	28.678793190924118	24.138499611637677	23.508806392767035	23.885677998700423	30.394668763386555	30.51899262718367	30.47253946436942	30.341999625004632	30.05299845985006	29.700870320560355	30.394834298022147	30.05683282576235	29.99818492275798	29.762590385352787	30.066852068988787	30.061000922199987
ANXA11	Annexin A11	P50995	20	54.389	28.50895694331902	28.764941731211735	29.008719507554495	28.99341681663911	29.116195994671223	28.989157763908715	29.094863136193553	29.07177969754546	28.881206022397684	29.11693185455045	29.244369700833204	29.01081327069018	26.604416584126795	26.16480976547561	26.064974563495554	28.737737798148494	28.76436638128584	28.390274720773427	28.6091461873867	28.785393552927516	28.991619316467457	28.74785831670321	28.741313248845188	29.026497705602658	29.173892172015528	28.924322584920006	29.130321047915594
ANXA13	Annexin A13	P27216	8	35.415	23.945887105578798	24.874894688962	25.02038174425541	24.399146988767917	25.42941204292758	25.196013170547587	25.315633554329246	25.420950445559562	24.799751744981968	24.342216004126392	26.239805650709492	24.756555345831963	22.58500494712071	22.69498925919619	22.226431515544064	23.42878993053654	22.69100981307308	21.669376258727944	23.860680459056	24.15354783695492	23.761405734437183	23.7464501223104	23.71899245200322	24.521656622939545	24.436341653003076	24.309011108597907	24.416784126276816
ANXA2	Annexin A2;Putative annexin A2-like protein	P07355;A6NMY6	33	38.604	33.70903955483859	33.897692793301765	33.89742622415378	33.9986682236141	34.1208111204129	34.169022068127155	34.129594717370146	34.01146118216881	34.05650902004698	34.12231075041446	34.22796112410837	33.91261163737812	29.348309790877664	29.19368789644026	29.156652805236178	34.31575509180917	34.264129420572985	34.27726394998009	34.21316660794229	34.062687479306994	34.08155789406899	34.06749426906323	34.04477360000562	33.99330523863994	33.966603309853504	33.981486582883534	33.896347932825336
ANXA3	Annexin A3	P12429	20	36.375	23.20914568031968	22.364467459006796	23.957775648964684	25.354812033839373	24.108997000135787	24.66196597168092	24.443263801260784	23.15274028849978	25.300309718237017	22.35650313682593	22.9977698946568	25.149393799878773	21.73495906932891	NA	22.95655322871493	28.050413725946278	28.15403326065116	27.74019915774788	28.07905884696278	27.45525501218578	27.582094809261022	27.42936162177933	27.28494120227193	27.72195681630827	27.574491289295665	27.52814575500669	27.585817242131156
ANXA4	Annexin A4	P09525	26	35.882	31.155087482026495	30.806579438113168	31.066145545862604	31.222876657448886	31.464252443423206	31.470226298684914	31.371933156670167	31.29874928157136	31.498268465888025	31.404162126098143	31.71808442310232	31.58098854970801	30.893091821833778	30.78433030623377	30.778632784169695	31.107597252258863	31.091055282713768	31.114583723155015	31.023164856141207	31.826946458934856	31.819537809644025	31.685035804101922	31.756034788646915	31.802299868837267	31.827546380931622	31.79971263543581	31.782906875681192
ANXA5	Annexin A5	P08758	24	35.936	32.228899618298414	32.158869039677874	32.10859521287136	32.30944246057692	32.568240801661965	32.60152599878117	32.38769085137373	32.280775235767656	32.5617443282974	32.63582253974953	32.58750139270492	32.5813103842932	31.586682432628017	31.53788248662694	31.489796539442054	32.284078593964495	32.2162337159712	32.30374396453862	32.275807818985186	32.354155276373575	32.1723754069346	32.16189345170111	32.0889904119155	32.70545619080032	32.51763440234977	32.630299863731125	32.58618057669252
ANXA6	Annexin A6	P08133	52	75.872	32.64453977151556	32.631300918239525	32.623719312085065	32.64600138385522	32.61593554752484	32.48803854785402	32.52864857229226	32.45002681013489	32.34134051657029	32.379506416809	32.533051449856245	32.46357583135429	33.124519906723194	33.01818806668719	33.0228776308897	32.330022633284635	32.36705819178171	32.33606783920207	32.32247547220845	32.43245061316769	32.507506112400755	32.395432526756004	32.3416730636792	32.63419557330418	32.549111460963175	32.55883879882295	32.78612772679334
ANXA7	Annexin A7	P20073	18	52.739	28.711699585468388	28.71278676880418	28.602448170086554	28.50447998912152	29.16246878702782	28.911697942990543	29.06488696271159	28.75567120327505	29.00890539285146	29.083127487303713	29.174763367027985	29.008815401606718	27.68496103163325	27.718129761173785	27.794843653516722	28.617934336987986	28.393110968205	28.473611701535752	28.578390827118582	28.708693839236155	28.813040262278143	28.80252663345508	28.770094159337283	28.909061967548134	28.746075950213807	28.671084870897957	28.764581035228737
ANXA9	Annexin A9	O76027	4	38.363	23.143316225370334	NA	NA	NA	22.1665523675695	NA	22.1189344292766	NA	NA	NA	NA	NA	24.44722351931125	24.11766477128021	24.962965556506887	NA	NA	NA	NA	NA	NA	NA	22.081979639656936	NA	NA	21.729272262885843	22.18676182391819
AOX1	Aldehyde oxidase	Q06278	71	147.92	30.590695772744773	30.366157918313505	30.75316563720248	30.5139984869326	29.735137852498546	30.124953631944287	29.90556972990609	29.98295122759528	29.180707117981797	29.120161598008885	29.030279071363644	29.173076565397984	32.995286020362464	32.994368423629396	32.828865929756596	30.30179885334295	30.414031178300483	30.46519690057317	30.39686156003915	30.559596819436486	30.261964333113973	30.038084029528832	29.97534185042084	29.74800705784466	29.676402248465585	29.951352350832707	29.709268675650037
AP1B1	AP-1 complex subunit beta-1	Q10567	23	104.61	28.263605571239133	28.57057057070633	28.727761815053164	28.918767295964507	27.97602313486636	28.127154949677582	28.09144837011671	28.463387450497216	28.41873303377806	28.048942454982097	28.171232262097355	28.139900873606628	28.91858595035827	28.96010712319204	28.848807977908336	28.863313401018353	28.79447520580844	28.94921537162392	28.870147622823325	28.709065153471933	28.615167834884673	28.637784457812607	28.56728522685564	28.21300127298543	28.532820089184945	28.50637396461	28.42383338606829
AP1G1	AP-1 complex subunit gamma-1	O43747	22	91.35	27.033030116182843	26.845622451511268	27.309974557218688	27.3095903165422	26.345715379566407	26.196095007012573	26.31929564810686	26.765808539834374	26.62454005681431	26.103670767645724	25.443663809502993	26.107772451868996	27.287878256688245	27.194581935817048	26.85984350032036	27.197877558915188	26.46373034166431	26.978067279978845	27.109139888979172	27.012190984678405	26.580089757817007	26.298653095345728	26.33650254563524	26.306476098932364	26.492990562100886	26.383556150876977	26.36099020795868
AP1G2	AP-1 complex subunit gamma-like 2	O75843	5	87.116	21.728917262605144	NA	21.454570292582773	NA	21.86030505334122	21.417269924135205	NA	20.59666418347905	20.972154738576478	NA	NA	NA	NA	NA	NA	21.754375671394726	22.152234029626065	24.054112455988104	23.136016825746317	22.078559005864705	20.837275391960894	NA	22.000649625613804	21.271455576997305	21.192113930648247	21.140294266658117	21.59333587831135
AP1M1	AP-1 complex subunit mu-1	Q9BXS5	18	48.586	27.267198556309594	27.245872004020676	27.042745068842443	26.923511939739804	26.45560033111542	26.77836811485478	27.01624317653326	26.634024143119277	27.254548673607935	26.400553244236363	26.93889445164212	26.82167749445722	27.03530692576978	27.639850887656785	26.878033669613103	27.031761884085896	27.190440106657206	27.430681973224154	27.222993935808105	27.263305407028938	27.123770849325126	27.603216340275523	27.18639524095299	27.326183976185398	27.21658503713833	27.354829325367668	26.664412647860864
AP1S1	AP-1 complex subunit sigma-1A	P61966	3	18.733	24.540216277329016	24.77622971014874	24.056453880424144	24.11202256003076	22.902670754011766	22.420299500679498	22.844023914657498	22.31570229960485	NA	NA	NA	NA	24.345873624819575	24.022054552535586	24.09935382911396	24.70489705213882	24.225571520684248	24.1861888622863	23.949775830017813	22.753045701478875	NA	NA	NA	22.741275537154728	23.245000427562083	21.954916588987125	22.796647558082064
AP2A1	AP-2 complex subunit alpha-1	O95782	28	107.54	27.284199505966043	27.671739436500275	27.665019607510764	26.822529555156827	27.367212041441704	27.338707826533835	27.595576880702822	26.740610759816022	26.569657073290323	26.98341166546519	27.00342995228641	27.087679148743995	27.091144070578736	27.293135038979578	27.253166172741643	27.850521569415747	27.720086714542283	27.905355761017013	27.774409858087225	27.662996463059258	27.344350689657283	27.448756026664995	27.5217122755285	27.020840128418293	27.465236297643372	27.232768315444986	27.44360465187892
AP2A2	AP-2 complex subunit alpha-2	O94973	39	103.96	28.479011016527743	28.650884539313587	28.9824338300483	28.88034046910912	28.434593057171703	28.45807882556683	28.604705022913343	28.39286706845644	28.2778983784199	29.003138765368973	28.247328609424493	28.52370331611594	29.204064424402752	29.108137759422455	28.92666133139611	28.83915386055645	29.076911634543876	28.622534293861044	28.596817982637532	28.853063854040045	28.654330484706563	28.589293238664013	28.749591304473554	29.481193161086154	28.68076511147123	29.09039497108165	29.169174965110777
AP2B1	AP-2 complex subunit beta	P63010	38	104.55	29.382460101679598	29.506852830093152	29.563409653671044	29.442744624149952	29.338765940386075	29.37859929004871	29.44412957361132	29.24579752042751	29.255303890171547	29.237068004163575	29.19045855997605	29.10534765353841	29.267889393389545	29.201256150076567	29.232364167481414	29.671878097583672	29.557746728484368	29.609062288891515	29.609707992942397	29.45619540123367	29.266354143828323	29.447448924185565	29.198755350888597	29.323342888628908	29.213399958985676	29.30283837661385	29.351298917775978
AP2M1	AP-2 complex subunit mu	Q96CW1	12	49.654	26.68254441061287	26.802305285116717	26.103289562083013	26.253384009789656	26.073761229660583	26.200915160282456	26.146744515068676	26.342279827486678	26.51370332316901	26.442538208998883	26.54573734536018	25.772276842210786	26.72942880722966	26.924118331406085	26.91993318698931	26.56398154303111	26.32171749753475	29.371693295031704	26.653035935936565	26.15002410333892	25.85161134275107	26.59099340721078	26.34572107566462	25.677104870484044	26.047093820226735	25.855250551380593	25.967594625301928
AP2S1	AP-2 complex subunit sigma	P53680	5	17.018	25.66182850306685	24.719300834937407	25.064144488379256	24.79250767179621	25.336933990329378	25.701242898869985	24.927141626232498	24.503504427633423	24.760204825780995	24.868932486843065	25.158665865648985	25.203084489980256	23.895170499278372	23.841166448760966	24.11074276856626	25.162387145613522	24.175005654733873	24.688498555069515	24.065034573137204	24.678191195382688	24.362181555223692	24.817309397924326	24.65685903992479	25.06282197678179	24.740552700936313	24.84232255781967	25.23610668686097
AP3B1	AP-3 complex subunit beta-1	O00203	21	121.32	28.31088227392825	28.15879908199063	28.048013851539302	26.177309064057837	27.596089436543437	27.418820571753578	26.342911448252572	27.499369616744914	27.504859735714824	27.157716396437756	24.94639292728636	26.821464391838312	25.027377614134146	27.612298233803322	27.856464821865387	27.589933511958606	27.599893278319904	26.20421523665533	26.55959106007726	27.87324990259315	25.805196576912003	27.53786350049898	27.54892146449248	25.53778492842588	26.594572484567223	26.455938184954505	26.422138863483653
AP3D1	AP-3 complex subunit delta-1	O14617	17	130.16	25.375049034040366	25.070033671944543	25.681967203292523	25.263377947488202	26.128283829426444	25.59756628780339	26.127697274401605	25.73378058524552	26.135374941945322	26.030838692249638	26.234906073868373	25.909364800145987	25.349838377554164	24.928306848017634	25.367846587508396	26.229036020598862	26.480604160228708	26.053471071796444	25.77596627162125	25.918279935590533	25.909914970496835	25.926830123436744	26.13241373079625	25.936819090388653	25.680867608365944	25.76013569484079	26.190136513637697
AP3M1	AP-3 complex subunit mu-1	Q9Y2T2	12	46.939	24.531503334943544	24.703555994596606	24.844617269704223	24.81246227817185	24.502404483443087	24.92801900246819	25.116617052596645	24.803514663293164	25.24516080587712	23.874402667076296	24.862664759189187	24.798813200435816	24.279870740597822	24.701499392454977	25.11022703529703	24.936721369223754	25.00404634098426	25.182064458891745	25.211799514753856	25.475475931842276	25.29723969800402	24.729072490250857	25.12607335914958	25.64431952112468	24.88252253518891	25.249353500105244	25.43652928708856
AP3S1	AP-3 complex subunit sigma-1	Q92572	4	21.732	23.640620357966704	22.6259698406599	23.556545303376645	22.331780330743918	24.248110083275968	22.60093273453038	23.022875071813488	20.81213480475443	23.76590556019768	24.128614851620227	23.761015656765167	23.08594469446239	21.827961371552135	21.651326319054377	21.390840981540983	22.484100091336416	23.03224592762085	23.426372677408665	23.488267368518777	23.2623949020818	22.395466186635282	22.919880376586036	23.34410854096337	NA	22.830386363752062	22.12763817661196	22.432227211618816
AP4S1	AP-4 complex subunit sigma-1	Q9Y587	1	17.005	NA	NA	NA	NA	NA	NA	21.489842331016938	21.093386346473636	NA	NA	NA	20.123219285198267	20.233003453679544	20.126159493888814	20.36619454647616	NA	NA	21.63303796031	NA	21.449026354618155	21.652155071676567	NA	21.265512111878266	NA	20.493461725203808	20.705219849375354	20.04332933725724
APAF1	Apoptotic protease-activating factor 1	O14727	1	141.84	NA	NA	21.88687313615752	22.084686676049714	NA	NA	NA	NA	NA	NA	NA	NA	NA	NA	NA	NA	NA	NA	NA	NA	NA	NA	NA	NA	NA	NA	NA
APBB1IP	Amyloid beta A4 precursor protein-binding family B member 1-interacting protein	Q7Z5R6	4	73.182	NA	NA	19.760525058978487	21.448971203309426	NA	21.13935467590548	21.802410323832163	20.409941109482048	NA	NA	21.38384374649805	NA	21.46694408380369	21.83304964036312	21.893531818452296	NA	19.218786967203023	22.365759926078915	21.767975329073586	21.51527373281897	NA	NA	21.778635452832063	22.63729277236679	22.347038615306325	22.13076753762396	22.0339454187706
APCS	Serum amyloid P-component;Serum amyloid P-component(1-203)	P02743	10	25.387	29.242171514021436	29.34747679953385	29.303335690144607	29.33932831596568	30.13290948135772	30.069218814098974	30.22659256980522	30.01873203233692	30.2825364553887	30.316265496364657	30.44666217198324	30.485040078631094	26.725453753801467	26.282216828021554	26.719355885231288	29.310778451075826	29.338646045264532	29.336384754837397	29.435645356323995	29.971407135920906	29.859693295088753	29.704809784841927	29.89562504142114	30.01292947831459	29.73054104722261	30.02245948375866	29.853447138411333
APEH	Acylamino-acid-releasing enzyme	P13798	23	81.224	28.18580134326195	28.522847778431668	28.467748331326092	28.741045372880045	27.874519038384364	28.07393027369958	27.83851027385675	28.44262701452749	28.223787155084537	28.156917893558152	28.215720801760227	28.375406735843534	29.32154086438468	29.31985098495005	29.15623650310058	28.630385251265004	28.57602248921564	28.550736822332723	28.463550045477497	28.685483687949038	28.481815161488292	28.38222726294739	28.45993627346708	28.374791429921892	28.34125867742455	28.616187387166683	28.167568400311254
APEX1	DNA-(apurinic or apyrimidinic site) lyase;DNA-(apurinic or apyrimidinic site) lyase, mitochondrial	P27695	12	35.554	28.385407702659464	28.389654337117094	28.162816658340226	28.024177366708585	27.861994942071476	28.493927426282468	28.416847002913542	28.65551066809585	27.933132220230277	28.355901378355767	28.21269628274706	28.142074425868437	28.69771902861725	29.194906903729418	29.051897241019716	28.459341057514017	28.309840138675	27.978782048395665	28.085535603254236	28.404917442951195	28.164484667394902	28.04910932305058	28.106132417528634	27.897979014221455	28.38738104588156	28.369550831074434	27.80316005352372
API5	Apoptosis inhibitor 5	Q9BZZ5	15	59.004	26.0632471212611	25.678198587223243	25.754707520669406	25.520622617186085	25.645109495557023	25.958948398399393	25.954674008317447	25.784474002923297	25.790235164007164	25.47506306910573	26.246509826745942	25.713774003850233	26.13650521693141	26.130564853100914	26.687500477173195	25.89172714495804	26.000429976305178	26.04766097295176	25.812119377731456	25.25427616911488	25.43598270715129	25.41745198607969	25.73518536254703	26.440282058005167	26.328848932149626	26.057736377017598	26.289965800790227
APIP	Methylthioribulose-1-phosphate dehydratase	Q96GX9	1	27.125	NA	NA	22.80824179490616	22.13102268449901	NA	NA	NA	NA	NA	NA	NA	NA	20.284849412563403	20.587572528332686	21.51421114484173	NA	NA	NA	NA	NA	NA	NA	NA	NA	NA	NA	NA
APLP2	Amyloid-like protein 2	Q06481	12	86.955	26.572955324409513	26.671656862305653	26.3667829863874	26.509238782222354	29.000612412091463	27.69055080779851	28.75938420911948	27.789438475666564	29.41235797591966	29.833553877313726	29.62963938640022	29.15373996647829	22.063740960198707	NA	22.23906686554181	25.38389588313514	25.7551295333462	25.862059172013495	26.066017447053426	26.960606519330753	26.989858328365507	27.511125454708427	27.15712967588204	28.145039188326322	27.49892192074484	27.541208332559613	28.29658348243496
APMAP	Adipocyte plasma membrane-associated protein	Q9HDC9	20	46.48	30.234448901191257	30.024870101060074	30.161825115317768	29.936838038581982	30.26865077276878	30.344580060982643	29.919080830515725	30.013437732667406	30.049920510446448	29.897244194779688	29.927069334897745	29.984968659652353	29.68758126742744	29.745526599267187	29.882419760338152	29.733577677390535	29.778224848488456	29.750090740370695	29.657097332520273	30.143847083671808	30.192077103819223	30.1569234268433	30.134784204656846	30.309595875968093	30.139251891052204	30.20877825606268	30.227056726874288
APOA1	Apolipoprotein A-I;Proapolipoprotein A-I;Truncated apolipoprotein A-I	P02647	21	30.777	30.4077953845921	30.12332797018979	29.954630133110612	30.32441320873926	31.360110381593977	30.923840202339612	31.047103301254772	31.253574314734728	32.226848899626525	32.08081387446691	31.974111740286	32.54539772073121	28.459430853805536	28.643010183916402	28.42778118419465	29.929980326622953	29.67754707632608	30.087351696016007	30.053699011978622	31.277911638916763	30.954789247450748	30.87292932588305	31.041913405926607	32.21460199368529	32.46919357013846	32.542117945748195	31.76420460394209
APOA1BP	NAD(P)H-hydrate epimerase	Q8NCW5	8	31.674	26.98556390982958	25.85733011107707	26.653167484763316	26.57977998074297	26.505813315386824	26.87149459973618	26.60897718201722	26.701201060758613	25.826423120959042	25.935350584254003	25.121934145953666	25.928235664489094	26.499989736143313	26.72091554167629	26.92853960261509	26.118827965503996	26.664392887210596	26.313232448502703	26.107610865115923	26.044902309301676	26.193850291874654	25.36442285182551	25.56478541398475	25.842317762705058	26.029288650290717	26.447214788099288	25.36342482079472
APOA2	Apolipoprotein A-II;Proapolipoprotein A-II;Truncated apolipoprotein A-II	P02652	5	11.175	28.169514025036463	28.263867860352917	28.255430376404583	28.066200804097328	29.809120937345163	29.573254159410943	29.5627005094103	29.80759872841515	30.20471152291003	29.749382173123188	29.917563246288395	30.417030828635028	26.054380537845915	26.322629406686772	25.715800709953257	28.83187294729897	29.06951967531512	28.716767199008487	28.94949931791954	31.047741866988595	30.81712158523532	30.318942943009475	30.71773403093473	31.527169215665076	31.400977470899164	31.568839738820692	31.3110570215241
APOA4	Apolipoprotein A-IV	P06727	13	45.371	23.202780701281952	NA	23.103427282959537	23.268945715739193	NA	22.161417607770453	21.00236767519783	22.658841019532822	24.60571278635191	24.332065073658228	23.800824291965974	23.802649823042813	21.21784154324137	21.611477264197738	NA	23.04251211540332	23.31871780223465	23.080505743142318	23.41570680001376	24.85764296354067	24.071964472251594	24.592830679969467	24.80771309868785	25.682083290969587	25.407892595290754	25.847132691013982	26.048438522446162
APOA5	Apolipoprotein A-V	Q6Q788	17	41.212	28.509288842598643	28.59548592799377	28.481112383680838	28.599918754006445	28.864436491225952	28.686988506257997	28.699786607894183	28.611599731143414	28.28793372721698	28.26517319000304	28.08696424629028	28.60316223701473	23.155981635600014	23.53587541334992	23.582720073436562	29.22971456339144	29.13536725386436	29.06621431856771	29.206575287405798	29.532762336265485	29.672208900032594	29.417446750111772	29.602749439124345	29.790635837877936	29.71189906364056	29.756232096081007	29.805141836971515
APOB	Apolipoprotein B-100;Apolipoprotein B-48	P04114	222	515.54	32.681561299113156	32.03619882914202	31.98860298481921	32.42372857305238	32.4567785223127	33.036904030816764	32.64525378904092	33.170858978212905	32.97504211027106	32.8285011975035	33.095672852797016	33.0176519936742	28.90865047105531	29.078988479460975	29.092498817504563	33.50416027037897	33.447447562795375	33.407772666147984	33.4412860282846	33.72280023384346	33.80297827650224	33.750796305583094	33.76336275816002	33.907734374704944	33.937286342108656	34.10625769762378	34.196926128173345
APOC1	Apolipoprotein C-I;Truncated apolipoprotein C-I	P02654	3	9.3318	28.575470724758326	29.414021107357975	29.322067031488274	29.357361194124657	30.495640022805432	29.832937355745102	29.862497302149357	29.640792793554446	30.855428885363978	30.548902476321388	30.424486190653553	30.73883070105944	23.932259518625756	24.150204066592813	24.388835247165844	26.67559732297365	28.110306773011338	28.01458340671408	28.04393106311195	28.730713815517774	28.529382252035063	28.63440973103195	28.30147163383414	29.153129088258424	29.072707537670915	29.042369443804276	29.181963481344994
APOC2	Apolipoprotein C-II;Proapolipoprotein C-II	P02655	5	11.284	29.87054668386508	29.82553735037311	30.408455636357232	30.342893315972475	30.63987623320679	30.83917356287929	30.899626275025632	31.28311448142253	31.473488867209646	31.278908417936762	31.602521749610567	31.557480328100368	25.810095268381012	25.878249303823203	26.62443048584157	29.573968724041826	29.620794081034596	29.722423347512645	29.737793050463765	30.57839066675944	29.900436150202992	30.25896268920617	30.25999120163874	31.160059224194853	31.09783953504541	30.967272562510928	30.596851769752945
APOC3	Apolipoprotein C-III	P02656	4	10.852	30.271816975769966	30.258393667503697	30.221333641318353	29.933004206119875	30.82685917226901	30.430780173149813	30.59641047996172	30.65276070570087	31.31111087963984	31.21225287572726	31.299247788749277	31.63310851200312	28.02577573376611	28.27054745585226	28.325134112036302	29.16573582638366	29.084135173693376	29.142196094473874	29.15916719954526	29.88338193970459	29.684137935753334	29.471705444780312	29.52610100181736	30.59327466496326	30.72955046352839	30.711934059326353	30.520637390545964
APOD	Apolipoprotein D	P05090	5	21.275	24.67521015760353	24.604294915502138	24.833601372916434	24.762226957990983	24.10043820146499	23.966524269339807	24.38904203367329	24.263626524067483	22.447651801029075	23.361668617668123	22.639401312526545	24.40787278934973	27.017468640148486	27.004858937273063	27.191647138377384	24.905636653920403	24.98096312416652	24.972532096205654	24.737144502446142	25.190927400496818	25.145364814750437	25.287581113050578	24.969192942608196	25.06465300193404	25.01123134514485	24.934140805798286	25.040619334260235
APOE	Apolipoprotein E	P02649	21	36.154	32.54656417445702	32.238880660134186	32.129011903044876	32.29474847263665	33.406372684708344	33.560497802250765	33.453746065717944	33.618590393111646	33.990167296000365	33.961506723525076	33.88464433043386	33.86461801667417	28.189228768101003	28.338159104980377	28.278615204875948	31.326557748002166	31.446911040230653	31.379095543394307	31.387504591591927	32.493842373952766	32.6000796815924	32.5685070596377	32.503836559640135	33.163456226420315	33.22137353155012	33.18322588324114	32.98348533587228
APOF	Apolipoprotein F	Q13790	3	35.399	NA	NA	23.475611379370108	23.46574473749694	NA	NA	19.40604265090355	19.263019897375358	19.18250135562881	20.03524259576011	NA	23.26022158225618	NA	NA	NA	24.016900703190935	22.578429482772222	22.894680364518543	22.66046338443023	25.543014679088493	25.539717358801745	24.053576814924284	25.21084748865053	24.843340304340153	25.026798238761046	25.413452785361244	24.89385317184105
APOH	Beta-2-glycoprotein 1	P02749	7	38.298	26.93245768519202	26.078952719332605	26.005661136235254	26.04624453701794	24.763683418546435	25.281373148798032	25.194468309697527	25.597244671753863	25.328827025814235	24.610182545672693	25.502001745569125	25.48240488988931	26.29700271397946	26.312981232635394	26.706049668940594	25.3760306561664	25.052796225593276	25.49534950106039	25.598778432784137	25.144022171979714	25.064404359787403	25.33656098955904	25.350294252832192	25.079293616728037	25.581715235283134	26.02220633051074	25.39872922201235
APOL1	Apolipoprotein L1	O14791	9	43.974	25.10015270587902	24.920084094674507	23.794864234507116	23.52362565357744	26.593640480575317	26.324927865942634	26.99341091165791	26.49469108014879	27.412434425427328	27.54099447724699	27.14591587067889	27.45174129570701	20.97281847049885	20.961572732111073	21.24514285997192	21.18540750058977	23.04758471298677	23.519844062981136	24.11712558745191	24.9488797089235	25.640997727258863	24.395589354580544	24.77125248540584	25.623301418997194	25.34991054767746	25.47506437038239	25.41394119867207
APOL2	Apolipoprotein L2	Q9BQE5	10	37.078	28.05258361117091	27.969285624717962	27.924878018576187	28.508906509473732	28.24947042851531	28.03459981939973	27.878336381193506	27.64159375049188	28.173378882527977	28.754603707089224	28.408816106928846	28.077023551302183	28.121427210452858	27.46249218858486	27.777408409862993	28.44592369590788	28.238040074703918	27.964156484635502	28.083110225758006	28.538414839938092	28.256724514856856	28.740929092781776	28.223220068682366	28.3800857295914	28.25920566160032	27.702833044330532	28.788775444188907
APOL3	Apolipoprotein L3	O95236	8	44.278	25.52759523682837	25.166126912121825	26.47196791221048	26.31410074219479	25.377449150068095	25.71332942520541	25.13114873967355	25.49666550255734	22.072505788704042	24.62654072830653	24.722094477641193	25.110280410740422	25.65327207238306	25.424725747089575	25.284817481544394	24.98207392100668	24.8049459103622	24.652136442095674	24.474553039017472	25.01626255615841	24.987678130861667	22.909839283963727	25.112145355902015	24.18091590837325	25.264350963547614	24.99707626228075	24.88025102919343
APOM	Apolipoprotein M	O95445	4	21.253	26.45828683705686	26.135727821585107	26.20575127014974	26.19783724719492	26.548992429908786	27.038028007248613	26.43512647736111	26.787268620585472	26.321354911136652	26.24836649427253	26.360673922608214	26.67741298486979	23.515419776712932	23.365197707384652	23.360897578783067	24.66113212832292	24.390998642042604	25.155366948203664	24.425479805704768	26.598281454559057	26.250312170523692	25.946906232920306	26.311154942919146	26.06655785187789	26.41666990109794	26.56439918340711	26.265417041298676
APOO	Apolipoprotein O	Q9BUR5	7	22.284	23.56724656942945	23.54534354287403	21.11100915484593	23.524362286241335	25.933318683912127	25.540829101692438	24.78937977367785	25.052713775180592	24.959681937205815	25.153919565410938	24.905136163419066	24.76673341577075	25.53028783886171	25.230298323543224	25.31905104955169	25.655487011841913	25.402527088417557	25.57456565400539	25.430654695639028	25.176070102257412	25.6149541919629	25.159151489017844	25.830642916641573	25.167843768855775	25.319734380943395	25.337679221610244	25.776039421941164
APOOL	MICOS complex subunit MIC27	Q6UXV4	11	29.159	25.981126840034896	26.43063374880414	26.57755676626043	26.361158101742426	27.25491122221092	27.058315266586412	27.139575087128357	27.150056981157725	27.300923379940542	27.139541261164396	27.509870285064956	27.173000644069674	27.001942460404436	26.774950956751837	27.054825981929234	26.450199790772892	26.553178117021133	26.74517252204604	26.71443648060071	27.383326549593818	27.248446405391405	27.371834752097897	27.121489654664394	27.318083674383573	27.187367857127384	27.223443862613784	27.299581513879367
APP	Amyloid beta A4 protein;N-APP;Soluble APP-alpha;Soluble APP-beta;C99;Beta-amyloid protein 42;Beta-amyloid protein 40;C83;P3(42);P3(40);C80;Gamma-secretase C-terminal fragment 59;Gamma-secretase C-terminal fragment 57;Gamma-secretase C-terminal fragment 50;C31	P05067	8	86.942	25.878907682107865	26.456170553041716	25.753461859336113	25.845659004733108	28.268575221988172	26.747290719211605	27.859621647976383	27.110767603377077	28.278857139073814	28.504691428473983	28.695325607143566	28.347356132185354	NA	NA	NA	25.174584756047224	25.53431533363269	25.052261533660158	25.404672294371444	26.413418561388973	26.372075906364145	27.02862011565037	26.364402000690646	27.473137691565213	26.83233391001246	26.78403101320354	27.602263216743772
APPL1	DCC-interacting protein 13-alpha	Q9UKG1	8	79.663	24.322703401868175	24.56079928053365	23.67869894576276	23.463112681960247	24.28232656493507	24.274956521742943	23.837720887913655	23.606017884039623	23.975191099880767	24.525735533818548	24.915246674146346	24.69511603093374	22.982421693049297	23.79857913374495	23.696438439188036	24.334324654106318	24.24395591839849	24.019618908289978	24.18486082441563	24.95546722571973	24.955117468369203	24.891138529692817	24.274106951774087	24.67904849848221	24.54016274583863	24.997241132293034	24.64674322594791
APPL2	DCC-interacting protein 13-beta	Q8NEU8	2	74.493	NA	NA	NA	NA	NA	NA	NA	NA	NA	NA	NA	22.272019946604736	21.644443172893723	21.239274765772947	21.223102677171106	NA	22.10308954142718	21.504850860063215	21.957466851976726	NA	22.22584520197286	21.74260350312506	22.304251790982022	21.94784852298489	23.220636320766168	22.100454002126185	22.310405637981745
APRT	Adenine phosphoribosyltransferase	P07741	10	19.608	29.233875207957375	29.225794107661876	29.509216954517676	29.414604723628045	28.98712183648771	29.119246803801552	29.046637590256736	29.170774759716693	29.25943838654389	29.041120319009167	29.172549956003024	29.21339058328885	29.477762047033977	29.622782820786043	29.320831487085208	29.02126738028676	29.194832860229162	29.252087246904942	29.408084933581968	29.076823622502182	28.96427746765469	28.65480721025512	28.884647289284132	29.174659593917468	29.272869413009985	29.511505158392445	28.872514325739324
AQP9	Aquaporin-9	O43315	2	31.431	24.74596165319882	25.68536529685143	25.841747349848085	25.775414917882188	25.22567023423843	25.27247499880751	24.051296792525157	25.109196715472827	24.556355172574555	21.6974463381733	24.56578004598405	24.839791909182765	27.122403739115917	26.738187264867875	26.23609173246023	24.978364223881	25.172121924021212	NA	NA	26.446930787986503	25.673708283885233	NA	25.040379096315313	25.236525154766063	25.808344549157923	25.604614562783937	25.59787604036503
AQR	Intron-binding protein aquarius	O60306	5	171.29	21.721864676481893	22.013610523217146	NA	NA	22.21235865203021	20.62809481720447	22.443587263399017	22.2881408260058	21.558362241370347	21.610999044484764	22.049134014121826	22.953914687861996	22.343964937909575	22.279183686555164	20.496260647962607	21.724697488384678	21.816520345557294	23.480377210690193	24.183142915563096	22.92367156465147	NA	23.024698865775633	22.57377419721199	22.579896968818105	22.823326335454233	22.86970355096684	22.69155196171159
ARAF	Serine/threonine-protein kinase A-Raf	P10398	5	67.585	23.811776012934878	23.915767771784175	23.0175197746521	22.638659090909833	23.846092210675188	23.73987180826539	22.99304264234106	23.898284613755933	22.923232710989843	23.400209150238915	23.635876212503412	24.36640475556507	23.08402116549246	22.37244837279433	23.467019779925984	22.72377298015639	22.95717463643843	24.38422518357615	22.69736296724176	24.23790034016104	24.149074683774394	23.969223594081143	24.1578222996638	23.825506834366948	24.08468047278531	24.552724163211835	24.19090119067655
ARCN1	Coatomer subunit delta	P48444	27	57.21	28.623105799542017	28.815575811787895	28.80113130973084	28.538378483176814	28.23723031275251	28.29046589566481	28.23947673271845	28.129037345492655	28.50237871094994	28.38218855308405	28.219086840230403	28.06168686925858	28.287119956037053	28.325377751784266	28.450470540234946	28.737539022325848	28.662895780978012	28.650962803600294	28.62124135203196	28.45835045100891	28.248369888112173	28.786074917216787	28.324286232972455	28.209816039331088	28.199320984586997	28.245784572241647	28.25230228453198
ARF1	ADP-ribosylation factor 1	P84077	7	20.697	29.320046404717758	29.301923205850592	29.145783461180784	29.25911685309218	28.694166521454804	28.59191729503398	28.881050625337373	28.961438431696088	28.647047105961278	28.60309168399278	28.680666925446282	28.75350208625902	28.96684135757512	28.817147841707765	28.80100839905704	29.095099754262186	28.98942689296578	29.195772451898932	29.099172143712522	28.893810834355698	28.78601562122364	28.497568276017944	28.650011744428248	28.44456566718752	28.73848609062918	28.896749097589847	28.658486485694027
ARF3	ADP-ribosylation factor 3	P61204	1	20.601	NA	NA	23.589719483302368	23.670609645327616	NA	NA	NA	NA	NA	NA	21.872934778902206	NA	23.904752251588775	23.493529995957125	23.727527715046037	24.18991482038325	24.05405463498105	23.949062855296624	24.086057458998972	23.788559287555834	23.31198778786132	NA	22.893646014359028	22.879867958067422	23.21300696729375	NA	22.51794061733787
ARF4	ADP-ribosylation factor 4	P18085	14	20.511	29.991464511269264	29.968260714815905	30.041649471532452	30.115287294227485	29.342962581706132	29.37155138117771	29.129872157214997	29.623709912634816	29.690386071375706	29.811270971669835	29.91916979120986	29.87690530993588	29.581165318344368	29.346788142785208	28.998322854167043	29.86130788503133	29.661669719276226	29.83740804765052	29.867132547336738	29.794848128333435	29.823812655213942	29.736906589408377	29.775745351874754	29.78610554521248	29.604617287704073	29.774984371106996	29.62785220793466
ARF5	ADP-ribosylation factor 5	P84085	6	20.529	24.819566259980427	24.943910324134066	23.278740610113964	22.773459884431254	22.747204444370496	23.368753405621	23.686956925827452	25.07501064787516	24.09873912349515	24.471149760016516	24.268804976607832	24.686632060345765	25.25682938694667	24.717481484250044	24.917842302905328	24.929583630982407	24.627165264705887	25.23299791776747	25.715111380555292	24.611510416991216	24.3449376428105	24.026918921202025	22.953010586878968	23.391276198381924	24.070980852484567	24.475892791330175	22.9374430573046
ARF6	ADP-ribosylation factor 6	P62330	8	20.082	27.189741071611657	28.011687298977336	27.52732012183278	27.805098212681784	27.77718858852618	27.75425489107075	27.777753487677884	27.721365222539703	28.180322347999287	27.061839623105868	27.32954695237462	27.48881155308497	28.12404030434653	28.097052929674987	28.19610916899655	27.20364534751507	26.86973955614024	27.325187206686053	27.37861912882169	27.309338213109847	27.278132847607097	26.775843543017672	26.998568682913714	27.38328357650967	27.373208454919528	27.530853169083585	27.336272406589877
ARFGAP2	ADP-ribosylation factor GTPase-activating protein 2	Q8N6H7	7	56.72	24.160709425588273	24.165915883811508	25.23322329283576	25.001975204156324	24.98617385771336	24.734810701781612	24.865950593997326	24.410650119174157	22.329660017360716	23.84303443935338	24.850502120480606	24.60776421075549	25.48456928681999	25.407219172251345	25.500097535226402	24.55446197603701	23.705224869319117	23.865070739371674	22.641518292561074	24.501089135747335	24.388583821524655	24.28036727820662	24.528080146621136	24.895452139774818	25.006837587817344	24.731533509752047	24.83986871222521
ARFGAP3	ADP-ribosylation factor GTPase-activating protein 3	Q9NP61	6	56.928	24.7354622307557	24.597599780005453	24.53930124725042	22.82845116297358	23.01583574593422	22.52188867355484	22.4850106487874	23.093493395152265	20.25173481549068	21.933430805288815	21.729249603738182	19.69990268447677	23.431855764102046	23.359024420083934	23.40535300753735	23.330997899228613	24.161939184775868	24.08514774754687	24.28332265770497	22.537789966854398	23.59932017839138	23.759991667774628	22.911742303363617	23.303985099213612	22.65726235757529	23.297141399059555	22.675815766712105
ARFGEF1	Brefeldin A-inhibited guanine nucleotide-exchange protein 1	Q9Y6D6	6	208.76	22.112349257681466	22.333602607254953	22.065949098438487	21.862256203188018	22.319078487940345	20.680510243404	23.506967432763055	22.097875566003864	22.376989610109604	NA	22.29933990772657	22.848001981498882	20.275092401673724	22.14211981228307	21.885469048733967	21.25656234461195	23.11747899433861	21.643278004229387	21.372308771367656	22.884336579785028	22.584460828445025	23.182173389674332	22.70562399750404	22.902226171478425	22.612507337470895	22.658690366940633	21.442714931368833
ARFGEF2	Brefeldin A-inhibited guanine nucleotide-exchange protein 2	Q9Y6D5	17	202.04	23.43900381014172	24.252114667725778	24.617218026414285	24.15437868633822	24.563983198673334	24.09382113806862	24.143180850393357	23.727133547510753	23.25222695359912	22.40293266719462	22.87005519423805	24.215345679847722	24.301571205665468	24.448378366775863	24.475694289102663	24.8995091056018	24.62083413864982	24.684648438649276	25.04804389184106	24.064419806681705	23.953879216180646	24.016669411776682	24.082929808133343	23.93662746810113	24.17720520974664	24.37736241840384	24.247659097894662
ARFIP1	Arfaptin-1	P53367	7	41.738	24.57324561240383	24.597565009147786	24.82353772277913	25.335574623770256	24.98434963516013	24.733401682194184	24.885725067564856	24.38540651005436	24.363567755406017	24.687196045708347	24.790600220384285	24.399694752294558	23.776278268041615	23.5067835153083	23.777841456554192	25.01278032671616	25.18511857810126	25.283373042270853	25.169395856933484	24.454280786699876	24.862610545733183	25.104002126928478	24.985979688352657	24.653726832273193	24.641997535479128	24.243944687560315	25.070212631408005
ARFIP2	Arfaptin-2	P53365	3	37.855	18.592375440769473	19.56857548051925	22.204817051688075	22.152174415411494	18.747559744222826	18.60739111212215	20.029282676583662	19.66167035500777	21.36406655887481	21.5077604299455	21.057424239675363	20.303450655373787	19.360548908566642	19.39736180689902	19.609699237762804	19.606067661844286	21.87437321758997	21.228625172341403	21.642356589250426	17.467052766250987	20.352030884396704	20.17670371903305	20.57639826209789	20.49056152756266	20.149190750687623	19.045698284371284	20.83612498308596
ARFRP1	ADP-ribosylation factor-related protein 1	Q13795	2	22.614	NA	NA	NA	NA	22.151737816858905	21.833794955031017	21.12063462284908	21.21797128676544	NA	NA	21.491827063821063	21.749257375961662	NA	NA	NA	20.66472943073647	20.982535163230928	NA	21.10304105706399	NA	21.540122476052304	NA	21.386152558513025	21.949104621392884	21.998954738170887	21.766040301417817	21.885485782201997
ARG1	Arginase-1	P05089	22	34.735	32.78467746031476	32.70186083235033	32.63458540569797	32.47784827875133	31.617864304332812	32.08522096104723	32.09770261339615	32.2467754402987	31.843672130704228	31.954541277597983	31.926803163185014	31.808603180703763	33.718754761975276	33.791197410252096	33.66240595812241	31.474902140753606	31.46668639926463	31.53204892250256	31.611570109755277	31.09174393038142	30.82477515777876	31.070161142984702	30.870235437524457	31.007783529028664	31.431617704600484	31.4849851855871	30.859430157840393
ARHGAP1	Rho GTPase-activating protein 1	Q07960	15	50.435	27.01991220719337	27.19753986475328	27.51629414984906	27.36813599528783	26.833056235714835	26.831489329212687	26.750887283697224	27.223196883596543	27.39584863736078	26.398359082163914	26.79878402473893	27.139854261630525	26.23392714876156	25.77955165884267	25.723127197643564	27.305853293457083	27.295507207496527	27.539065320692735	27.233799426065332	27.055906074435057	27.218605008936706	27.365769358607608	27.04588890012765	26.947277959309666	27.456010138338044	27.36145658924346	26.863909462293663
ARHGAP12	Rho GTPase-activating protein 12	Q8IWW6	3	96.253	21.702515982303176	22.768806854460436	21.917023276336472	22.3751036361449	22.739298636148334	22.52256755201855	22.367553909037817	22.87566544657335	22.89319509883009	NA	22.88003830515278	23.094718032165694	21.442032977469857	21.83811828569828	NA	22.71669114816219	23.38595411701992	22.64471997840331	22.563433126371635	22.19604383506462	22.352099248309337	21.89010050666146	22.119876951475625	22.68790611737812	22.616004554614882	22.589603350249902	22.000020479764473
ARHGAP17	Rho GTPase-activating protein 17	Q68EM7	3	95.436	23.10337233489561	22.95467339977177	NA	NA	21.952955569439865	21.692625970637863	NA	24.286982875576612	NA	NA	NA	22.07994509361901	20.978129311565432	NA	NA	21.40306459770408	21.228072815371583	20.98715609559173	21.84765535953555	24.462849091020132	21.93312936066024	NA	20.980716547697945	NA	NA	NA	NA
ARHGAP35	Rho GTPase-activating protein 35	Q9NRY4	17	170.51	23.676392902330576	24.250036779772252	24.414495772764113	24.11293235828699	24.711353221750407	24.528923047058363	25.251865963581487	24.965442329695584	24.656243997628692	24.307666445177745	23.862284740079076	24.64712496841517	24.820552053963247	25.171914478135953	24.891072082055366	25.468635560322646	25.837216946693523	25.055221870618333	24.244402144701482	24.70569197001121	24.607313499498858	22.8570021561774	24.008872091383694	24.310532504326083	24.205772289702665	24.419801356442065	24.622321064561582
ARHGDIA	Rho GDP-dissociation inhibitor 1	P52565	10	23.207	28.554580575261596	28.64750868442667	28.781662714539245	28.80791006297693	28.443454683237135	28.693923244297622	28.705866811399986	28.694324653387092	28.590638067890175	28.81526183186586	28.909611335522293	28.63487354668223	28.80610533968239	28.499137275807882	28.88090882107536	28.875179885023	28.635520161905966	28.901968227671752	28.836962303848487	28.55637608532016	28.18701591966652	28.494394791919397	28.57439084727679	28.623624914982777	28.843273441886105	28.762368518511046	28.32646706479604
ARHGEF1	Rho guanine nucleotide exchange factor 1	Q92888	4	102.43	23.884869089032186	23.899105893621034	22.506150293174358	22.95461105858594	NA	22.5221237060992	22.383781404738663	23.034081115103177	NA	22.36808576942495	23.09432977474897	23.61666981928247	22.647751593474965	22.44336880170215	22.278159957846086	23.927661244605723	23.991683797676842	23.55226554067351	23.721427259108907	23.12237337141218	23.002816344926295	21.90365651741962	22.198206602527776	23.405890548768056	23.020579842696577	22.653804046943435	23.72209546037248
ARHGEF10L	Rho guanine nucleotide exchange factor 10-like protein	Q9HCE6	11	140.38	24.811714505184412	24.660066224268057	24.92788293694631	24.623848862647804	24.67679082520776	24.40956922534442	23.8020908254274	23.524796623823427	NA	21.295470268710943	21.046343258175916	22.562206919879706	24.974544406298975	25.09555689326877	25.314357125078367	23.7898008224101	23.6624015893915	23.558259933948918	24.444868171197065	23.6519184524918	23.357989153568333	21.90566464367071	24.000204218543622	24.076846168169233	24.384832225116824	23.884770858719442	24.611726525665873
ARHGEF12	Rho guanine nucleotide exchange factor 12	Q9NZN5	4	173.23	22.88749774759281	21.969430733434244	21.73461114621452	23.11537896722333	NA	NA	21.581345585037482	21.272506353445046	21.827511240018644	21.724515887869927	20.787691429048678	22.040220920008025	23.000408028095976	22.890312243837755	23.136837418740946	21.331604867046437	22.698924351862146	22.567896192387266	NA	22.62619683612774	21.532983781997252	22.543002415609244	22.365060538760012	21.864814339586324	22.497462527157225	22.753367609707283	21.979852091057246
ARHGEF16	Rho guanine nucleotide exchange factor 16	Q5VV41	1	80.104	NA	NA	NA	NA	NA	NA	NA	22.06101717765069	NA	NA	NA	NA	NA	NA	NA	NA	NA	NA	NA	NA	22.077419163390516	NA	NA	NA	NA	NA	NA
ARHGEF40	Rho guanine nucleotide exchange factor 40	Q8TER5	6	164.66	20.761151697190712	22.111240804005668	20.116434800724818	20.51166073096534	22.403726176259013	21.818396585918386	22.04812379139183	22.160629486352924	21.030388962963634	21.547296919084843	20.769222843551276	20.034626837303136	22.524888933439073	24.173872047002945	22.683646302899326	20.448852245162428	20.355156752020214	20.487773222072754	22.9298686872213	21.723974023496005	22.259571565691772	21.794512922498384	20.447512779704383	22.66233779036623	23.648568100960112	22.702585350100314	22.059857490557867
ARHGEF6	Rho guanine nucleotide exchange factor 6	Q15052	1	87.498	22.916959210664736	22.194667101476114	22.04322471446669	21.91421577697259	23.539954676829403	22.484076471411953	22.94500403749946	22.73326111207504	22.847035911979468	22.225600366116296	NA	22.893152142403224	NA	21.899401393476076	21.87624516061519	22.003726757029312	22.293303212841828	22.359099507729695	22.36529931594658	22.49364248525734	21.99745043019154	22.298239141517577	22.577958859445808	22.72365268090889	22.520937336762884	23.12610110204207	NA
ARHGEF7	Rho guanine nucleotide exchange factor 7	Q14155	10	90.011	22.043619942401854	21.792475394914938	23.67299409723792	23.580792043247392	22.063569583954305	22.268308861492635	22.3781067263701	23.162977656564948	21.533512840835478	22.301321114896943	22.0416016525584	20.544745554515146	20.85433875715504	20.687963332498413	20.63756765569127	23.651272397906745	22.58001268736556	22.940762919939978	23.64597460128042	21.987067220056616	23.419522077263025	22.185601109414925	21.998982235176896	20.60433057466495	20.956383105288396	20.11615805688946	20.450064099115124
ARIH1	E3 ubiquitin-protein ligase ARIH1	Q9Y4X5	4	64.117	22.29753669357291	21.83216795046996	22.430058633972784	NA	NA	NA	NA	NA	NA	NA	NA	NA	23.36571702131711	23.600163382215683	23.738025611983886	22.101019358829227	NA	22.695061387063085	21.085530632291928	NA	NA	NA	NA	NA	20.730389802076267	21.10670236203447	21.6347931350246
ARL1	ADP-ribosylation factor-like protein 1	P40616	5	20.417	27.511751992624895	27.68149116631202	26.434580223422856	26.629655273051355	27.105373834720062	27.403575263467417	27.213118072932424	26.747217396114756	26.803953869480118	26.839251678267587	26.87030325351634	27.515762786627327	26.694608927309247	26.532862236111853	26.51504517100588	26.678996485347007	26.79679954388577	26.827846837657944	26.878133239219828	26.912132923830242	27.26714742496737	27.214031557341443	27.226563511756737	26.995767762008	27.381831881914685	27.321179125702216	27.76187740784207
ARL15	ADP-ribosylation factor-like protein 15	Q9NXU5	1	22.876	21.538559659248158	21.171999856733386	21.646684095334614	21.63768683268097	21.915203382827748	21.709327113459004	21.73586288336447	21.915204745738535	NA	NA	NA	NA	NA	NA	NA	21.887198313388552	NA	NA	NA	NA	NA	NA	NA	NA	NA	NA	NA
ARL2BP	ADP-ribosylation factor-like protein 2-binding protein	Q9Y2Y0	1	18.822	NA	NA	NA	NA	22.540179008818228	23.466245045715254	22.800761625454307	22.640861464432923	22.99504625426104	23.445510045186197	23.00057841851229	23.00377700365005	NA	22.329587657808716	21.695210168889133	NA	NA	NA	NA	22.611716966834187	NA	22.19066864700119	22.828726401408233	22.757440994365176	22.93726508605826	23.502967192010743	NA
ARL3	ADP-ribosylation factor-like protein 3	P36405	6	20.455	20.821437008061338	23.877102157437406	23.87274825043813	23.94836700454637	24.086023143578082	23.86383939183544	23.16498787601693	23.22719669675014	23.293874174714617	22.925763542025294	22.856524710651897	24.362042460366624	25.61290506000929	25.87689972931797	25.83815462705023	23.370995637790095	23.736853565121685	22.966883895544726	23.240701724298127	24.79766591431229	23.410687553469252	22.991206604293694	23.687568790968072	24.06430223541974	24.40464653007932	24.140876410829016	24.356578723637703
ARL6IP1	ADP-ribosylation factor-like protein 6-interacting protein 1	Q15041	2	23.362	26.359396526554292	26.287311814108563	26.496295457812508	25.743979099792	25.905260647933126	26.107743224293124	25.795495901493595	26.262109478802692	26.542370686406834	25.667203541583994	26.32926771206776	26.524262876333076	26.799483359685382	26.698477209374786	26.789914288854767	25.531146251393217	25.99895130001493	25.803508823525533	26.106386478179246	26.15065299670951	26.547872779348282	26.159151489017844	26.503072219976914	25.166565539261626	25.619073241406205	26.201145415032038	25.86390946229367
ARL6IP4	ADP-ribosylation factor-like protein 6-interacting protein 4	Q66PJ3	2	26.374	22.021091065562253	22.254533623732875	21.57453973739392	20.87735962729036	22.146569195877902	21.554732602057904	20.752110882746415	NA	NA	NA	NA	NA	21.713445729170985	20.784725084649935	21.436252525778713	NA	NA	NA	NA	NA	NA	NA	NA	NA	NA	NA	NA
ARL6IP5	PRA1 family protein 3	O75915	6	21.614	26.804469026801996	26.951099158064217	26.596858639702752	26.715902274094546	26.757288086983984	26.669161767864644	26.733135533325722	26.704490130594685	26.297474046012624	26.799564308263186	26.652475572479155	26.126806018822272	25.060783567359344	25.301458448201075	25.407845217251335	27.322117145447052	27.290076541141318	27.05297750523642	26.973957382307063	27.080666836639935	27.180694441501224	27.15947710575459	27.184341357286648	26.918985434639886	26.9473825829347	26.820942058168015	27.074048142178107
ARL8A	ADP-ribosylation factor-like protein 8A	Q96BM9	11	21.416	27.975132229955605	28.036299042046828	27.771341511653695	28.193435699107155	28.266034413225213	28.026626414452487	27.888123464753164	27.975732702477025	27.7988998238178	27.793591680941134	27.708251864184255	27.985487521388166	27.563251429752505	27.957603675575747	27.757675771232748	28.363178111230468	28.39374406343444	28.301801106618306	28.288076918343563	27.91101980161934	27.8161410552204	27.84507404183021	27.95970079706356	27.912560954038874	27.818459222801614	28.276420199497565	27.977867325885548
ARL8B	ADP-ribosylation factor-like protein 8B	Q9NVJ2	3	21.539	24.282258722491612	25.508758501812423	24.460637984447963	24.633098664936895	NA	24.528793092093558	24.57822611593288	24.333724181885643	NA	21.86717607737792	NA	20.515474434328915	24.621112118309796	22.193589247252845	24.407901172533542	25.327240823803088	21.23576004580672	24.809146102690214	25.208448146380036	24.520343530388836	24.634876188271996	NA	24.585861111221725	21.44821137274755	21.49671745587377	21.727921759458845	24.73876631783287
ARMC1	Armadillo repeat-containing protein 1	Q9NVT9	4	31.28	NA	23.426744369378135	NA	NA	22.876842761167254	22.601822539445976	22.795635275384285	22.49017012001852	22.665056330495403	22.572474469978438	22.591313602604444	22.453552601717874	23.338388528268702	23.16505305113934	22.683184033985476	NA	21.89285600076832	22.038400644678347	NA	22.74486947836386	22.445961865480974	NA	22.42561553271635	22.99418742770696	22.218645476207044	22.10590750555719	22.856609596585052
ARMC10	Armadillo repeat-containing protein 10	Q8N2F6	7	37.54	24.40878435121124	24.438439432131744	24.48359053208442	24.837870389242873	24.914684387766684	25.214067934160425	24.927141626232498	25.022777878546385	24.799083614075336	25.210580051878352	25.05824567117584	25.254848538161887	24.494433205556973	24.63455799209668	24.848395720428492	25.184651798949602	24.721424796357212	24.659482552940098	24.556205144332466	25.310708991357636	25.26056132046576	25.334166621605938	25.282757223109158	25.754674234145234	25.702324018716972	25.685672277165914	25.395438735191085
ARMC6	Armadillo repeat-containing protein 6	Q6NXE6	4	54.141	23.56008786542432	23.367945270338147	23.5781118472185	23.921615954284363	23.279354010876403	23.869700043256685	23.631629664400066	22.91487161227184	21.920581329097857	23.453855979465146	22.359210222506007	23.0298483134193	21.13683448204427	21.505610342641724	22.30736997021765	23.778282606776507	24.082815501636595	23.280951476175773	24.19111157895128	22.68448893604927	22.288317930678886	22.693192054596352	22.714392391176332	23.120849391809465	23.319246011821065	23.566922845603997	23.480990512058007
ARMC8	Armadillo repeat-containing protein 8	Q8IUR7	3	75.509	22.86502962233505	21.908128321657834	22.689997390724983	21.425367572622115	NA	NA	NA	NA	21.61375961467555	NA	22.13972131959708	NA	22.49590407685801	23.274714220407077	NA	21.7231820118063	21.783165021226658	22.31118251216916	21.34349901954058	22.439999557963546	22.458991664614935	NA	22.660382506689544	NA	22.880369006892536	NA	NA
ARMCX3	Armadillo repeat-containing X-linked protein 3	Q9UH62	9	42.5	24.60002586100383	22.855688315472847	23.23626602598123	23.05439135331646	22.362204335740586	21.96044748776975	21.677032286775635	22.67250264853523	21.63966580488247	NA	22.402847182848923	22.039688068647997	25.45972001201209	24.494445523337994	24.44469350581428	25.21900165689936	24.881891041571038	24.61907491631284	24.091018076756036	24.498084146031694	24.328238264140353	24.03447661664093	24.4140017563874	24.702856050611217	23.78630721992961	23.701938111399016	24.843160007597966
ARMT1	Protein-glutamate O-methyltransferase	Q9H993	10	51.172	26.45867970111835	25.681630586059306	25.833983207362728	26.39822873268416	24.736742263095778	24.943554398198224	24.83171975455707	26.622362905676937	25.898806395471766	23.896499331750007	25.643761061021223	26.313964878268663	25.45324496037201	26.257227793498423	26.118781519967357	26.26743277045116	26.368368038886572	26.161813143211603	26.538592598080022	26.766305388389164	25.140326466281493	26.027220892441	26.492129164024988	26.446410152894835	26.361839020429798	26.19044250746679	25.979485878327523
ARPC1A	Actin-related protein 2/3 complex subunit 1A	Q92747	9	41.569	26.71233808737785	25.994724063870514	26.491778332721438	25.887484593399634	24.466180113949008	24.641137854680032	25.10401938831658	25.356873424782776	25.00407243301794	24.819329999330805	25.476933500356786	25.650706050724672	27.44580482622751	27.513234603212872	27.420623451890798	25.451732210069103	24.623587435393787	26.325953442894672	25.94862847066254	24.970474353500336	24.890727970504933	24.457765813196936	24.717856918657795	25.10665615239524	24.70624772627312	23.995773126396806	24.945890228653795
ARPC1B	Actin-related protein 2/3 complex subunit 1B	O15143	13	40.949	28.33084368006466	28.14803684343807	28.585909923943873	28.099727925215184	27.691058088963068	27.879351495913447	28.161616518108893	27.83306584742322	27.630542552943083	27.79602985859745	27.817619276299013	27.38028137785051	26.984654570380577	27.247130604551955	27.168136881747742	28.404981353310056	28.70247934865219	28.202018739738946	28.357495238867514	28.157158237931014	28.14981223699379	27.939472381149464	27.846865276848405	27.148082716900767	27.744873165993695	27.784508726797597	27.22842185845829
ARPC2	Actin-related protein 2/3 complex subunit 2	O15144	19	34.333	28.93381827659988	28.76751319125499	28.734602254712904	28.800625828723284	29.10743663958352	28.627890081194373	28.45978853159538	28.596808147472828	28.754857078491504	29.093858174925032	28.848345087872097	28.595365088105225	28.224012081933793	28.257409311868884	27.78415995735316	28.811092258007783	28.49610417539011	28.69579665528213	28.759375998139518	28.48309485961076	28.377998293730776	28.52275660810877	28.46212234848963	28.42902851798233	28.527959391617685	28.744310191900766	28.379821241247193
ARPC3	Actin-related protein 2/3 complex subunit 3	O15145	7	20.546	27.107261510368637	27.214927094369145	27.738996861549296	27.80623442740265	27.099133677188725	27.433646196808517	27.446199256664592	27.241199945944167	27.51762775378733	27.469366006250887	27.5480281590499	27.41420729860829	26.429454967953305	26.608969279591022	26.493455371966434	27.766391129497144	27.379159481385805	27.543420264589237	27.4321312288399	27.17265486500461	27.02387164967306	27.112384254498494	27.05248686704396	27.18793292143264	26.79652543196294	27.426581282458883	27.005498527669957
ARPC4	Actin-related protein 2/3 complex subunit 4	P59998	7	19.667	27.975612716461434	27.582631962666284	27.623992339250705	27.758955754452224	27.62196250240521	27.669559665300724	27.689141035307962	27.792893169779347	27.072074455017784	27.09034938914789	27.14747620006829	27.303294171889448	27.051075695971704	26.56983149534208	26.824123714527737	27.364903561364997	27.658121899014283	27.688903651419885	27.66164756877413	27.48678101412157	27.35213342905088	27.25703289680439	27.267808881446832	27.008209756297674	27.158885279776726	27.180022756791836	26.95842560934028
ARPC5	Actin-related protein 2/3 complex subunit 5	O15511	7	16.32	27.12519115219228	26.208566595774272	27.14007193268189	26.641101428116002	25.385943505495646	26.269328189295237	26.581193691713352	26.650375052504884	26.57634030010894	26.828234776166987	26.98843557574228	26.070696537695895	26.34723234867606	26.234751382669003	26.139316639039883	26.541840716672	25.783548683975013	25.889409660158442	26.31411069645386	26.006054446049966	25.946653683343122	26.11551181168805	26.01645839856385	26.572328662572062	26.226551572142938	26.11670752837201	26.359912048080687
ARPC5L	Actin-related protein 2/3 complex subunit 5-like protein	Q9BPX5	5	16.941	24.96644908898763	24.26889293414831	24.7065270313067	24.986440763191872	22.49328020733015	23.743907948718217	23.90957050866949	24.255337720781206	23.76316763395721	24.43392861005345	24.453047456534378	24.233515144566702	25.53742864223343	25.725061651605053	25.665085846957254	24.86676001560827	24.72920439653698	24.989009839087785	24.958406352316068	25.276543774111005	25.096077692759557	24.31459738817899	24.918236477156015	24.70872266001372	24.67178238508111	24.039320351374613	24.36604212494297
ARPP19	cAMP-regulated phosphoprotein 19	P56211	2	12.323	23.225675194125245	23.304689374418082	23.06411618497956	22.96950907932439	20.823230172778125	20.884725700531	22.446344527732094	22.60785513919354	23.434667886251376	23.592479679674547	23.43948247352464	23.09317819919103	21.605984956405706	21.68327677094291	21.293747597052572	23.180867341630695	23.289098863020612	20.917113944946834	20.733139196567258	22.461421630914188	22.29610898264793	23.244719876123995	22.820318704426	22.78661526385809	22.86152535386777	22.28127901324065	22.42475051552549
ARSA	Arylsulfatase A;Arylsulfatase A component B;Arylsulfatase A component C	P15289	6	53.588	22.36981974200043	NA	22.339831352344632	23.962490913354827	25.038947890390254	24.68500726225205	25.52661680463855	25.434878870417734	25.03254609083117	26.10217823858933	25.852775494849162	25.81108118931983	21.63949443921804	22.94779690242862	23.367357504203873	23.93976567303514	24.59424916967889	24.850460972945008	24.614280722732218	25.583837159267674	26.090249302527994	26.211811246363347	26.192460800033693	25.922418393561728	26.102542559566928	25.449385524171795	25.937493335059585
ARSB	Arylsulfatase B	P15848	5	59.687	23.657556986744595	23.641298322936137	22.9120250329621	23.02046553219361	24.5930806866711	24.615850704476145	24.52953999381448	24.172572994474173	20.83764498811602	23.300048692953474	NA	23.442368318426993	24.94510695873725	24.41807894953277	25.19227265406286	24.018000977285368	24.013133249513906	23.20345935185245	23.279460134268525	23.43417178328228	23.476762047950437	23.574629805662376	23.498069074071196	21.72662408847119	24.18815471018256	22.736796010011112	22.70573162575228
ARSD	Arylsulfatase D	P51689	4	64.859	21.291991752630196	NA	21.41371409382421	NA	23.139839103344848	23.163361037838854	23.44606473337288	23.507527001104904	NA	NA	21.74891220332364	22.38128587720056	23.888964332865143	24.165539499423552	23.94765099158795	NA	22.63346872858316	21.81776577435666	23.13005248488264	21.40063423195828	22.080063127323264	NA	21.655390666464434	22.978247662965025	23.046104601107025	23.3451856319195	23.176126799403832
ARSE	Arylsulfatase E	P51690	9	65.668	25.40640358183925	25.900628586571806	25.97078788221097	25.815302823008196	25.74350746941912	25.620827888981204	25.830710264572595	25.863044592892408	25.830025194112878	25.857280809280162	25.99968244523764	25.829154867521638	26.565754741077797	26.73193053641647	26.84571317148547	25.428829326367868	25.033402010520163	25.645096620565077	24.93627772903995	25.150324912632698	25.645839146543786	25.30144758586961	25.463360741381265	25.992905886391576	25.83125972686198	25.836897676030873	25.272334898087372
AS3MT	Arsenite methyltransferase	Q9HBK9	6	41.747	24.73120845370947	25.041126661798863	25.343627938866348	24.872169106471077	24.86923548455419	24.630761313040352	23.94305308990745	24.08651865656506	23.560445373559475	24.04592651681159	23.96818833395438	24.377516710685292	25.613317419953447	25.20356735460441	25.39928653448022	22.82698605495495	22.802461619602767	24.35745357134929	25.02523797249941	23.38402434648333	23.917538135216738	24.473242653067196	24.77851815850883	23.91327667007473	24.20442470307467	23.935621234688192	24.523293540508085
ASAH1	Acid ceramidase;Acid ceramidase subunit alpha;Acid ceramidase subunit beta	Q13510	13	44.659	27.8510392101306	27.62448601626744	26.88969628676051	26.23855069074402	27.76704163278947	28.315400754880798	28.116769181235377	27.873757917672485	28.09239443939738	28.337695678502143	28.22313886924978	27.88867281463768	27.246579903913833	26.880540687095106	26.790182622351473	27.41085201767551	26.93910439658756	27.44922701903831	27.7288299658779	27.825587963746983	27.96026544329007	27.733924381551134	27.827305567261604	28.11985173823396	28.030590741521927	28.274806018851777	27.804538973619977
ASB9	Ankyrin repeat and SOCS box protein 9	Q96DX5	6	31.857	23.002436143329206	21.782550540533116	22.199178381915424	NA	21.946876789206875	21.831773783666563	21.642697133602404	22.27453781957714	22.15511046957321	22.370567517655964	21.737768458572575	21.174621455513254	26.192172125299876	26.34788446194701	26.08111788473557	NA	22.492492155620724	21.09852570783739	21.010143792332592	23.198965428485714	23.452948398947164	22.998997996005222	22.904036472778124	21.699854868794453	23.71685781111642	22.728875187210747	23.558617158378155
ASCC1	Activating signal cointegrator 1 complex subunit 1	Q8N9N2	3	45.509	23.906111181087255	NA	NA	21.150212232122442	NA	20.07935972320721	NA	NA	NA	NA	NA	NA	NA	NA	NA	21.127398070602737	NA	NA	NA	NA	NA	NA	NA	21.570778014953795	21.37351287642923	22.290295380436454	NA
ASCC2	Activating signal cointegrator 1 complex subunit 2	Q9H1I8	8	86.359	24.192802475786046	24.95505340636975	23.262749198779645	23.1854489735019	24.67912092420054	25.11427534245228	24.678141456411453	24.03087062701514	NA	22.650292909596175	22.846857253735507	23.965883823760926	22.531476003027173	21.317986444356258	21.376318763749836	24.423659290323684	25.678347923331202	24.91790563049267	24.73594154423119	24.88773886967911	23.799922778112695	24.671368012894632	23.31193664824132	22.82956869101033	23.87407163212948	24.632691368150503	23.20681955968957
ASCC3	Activating signal cointegrator 1 complex subunit 3	Q8N3C0	20	251.46	24.108488813752636	24.329186804860292	25.584835129129218	25.722566004375558	24.475761695026698	26.02172878894595	24.33153787844612	25.77020987917581	23.603326699567504	23.95789748458119	24.453063229123202	24.57889845461876	22.4427594872612	22.03149828291712	22.447445415526573	25.446527004221174	25.689223042301997	25.80946756857326	25.94671417499997	24.097697474053568	24.2525570640492	24.563301241478115	24.68215982372154	24.808160751973006	23.770562745776445	24.15316587015009	24.50813992582129
ASGR1	Asialoglycoprotein receptor 1	P07306	14	33.186	28.299687317083176	27.997460844340708	28.041092373558207	28.214414006164247	27.631111721978158	27.539991131223125	27.76081804426009	27.656331805006744	27.38232982784234	27.620225373229943	27.8370278860639	27.64366647373881	29.27101765115963	29.134918412658365	29.701591605755453	27.653726800627346	27.646599716123504	27.524542165380495	27.525414710764622	27.51253644447265	27.88956074541167	28.027522800487453	27.88622760571812	27.701753400532645	27.83906289466062	27.343072723304182	27.69374883680313
ASGR2	Asialoglycoprotein receptor 2	P07307	9	35.092	28.02982790398373	27.729483267549952	27.73148685823876	27.691221357708066	26.49742050681005	26.910420408179	27.104974002708744	27.220212708643295	27.11339993921326	27.269870779503336	27.067109509886883	27.139481311596334	28.28759745106599	28.364109654823288	28.095867443768036	27.375877408928133	27.471570126523858	27.332526328949285	27.459671895019333	27.521020415060626	27.606000276233893	27.483682462347915	27.37399913975208	27.341258404086993	26.383870962422137	27.203451568028648	27.321539289215202
ASL	Argininosuccinate lyase	P04424	28	51.657	30.58710669825838	30.517401800976167	30.722111310529712	30.57312064462876	28.9019368320236	29.251202996028972	29.35871960068875	29.31338195280786	28.87106957905023	29.172310758999288	29.199477091162507	28.914014857728674	31.335564783375453	31.213236589693786	31.265044541044375	30.533552557964242	30.60103082621317	30.5928659921344	30.6249122112159	30.163251547769285	30.02055994325172	30.168169523193313	30.055104659002268	29.715172781447237	29.950442850393465	29.803105651564977	29.441556587517745
ASMTL	N-acetylserotonin O-methyltransferase-like protein	O95671	14	68.856	24.3951795084836	24.354880592804932	24.409291416070218	25.02223231228534	24.60277873722955	24.664038256790107	24.563717618697062	25.3984626628798	24.23908488399374	25.0873350513437	23.78404466529163	25.043281001935476	26.674303363264727	26.510147600305068	26.760472170910518	23.968397705664685	24.066625778854437	24.282215409067028	24.267547245135788	25.036937954064463	25.08391710378212	24.80736984412807	25.11950656838529	25.10250301518846	25.47897655938192	25.355086639327588	25.315676187415768
ASNA1	ATPase ASNA1	O43681	11	38.792	26.296614015468677	26.573689290838523	26.42458397155069	26.52049076186077	26.346906629350272	26.0340734428789	26.621777827325836	26.20720947606408	26.3363987913611	26.374550062974507	26.395315220231943	26.11423981471883	25.685344778155233	25.87230170973502	25.899931446274003	26.605963135136605	26.64009264073777	25.921127534785953	25.979184301173774	26.5123024289526	26.59509024387595	25.952583063195988	26.280303684659742	26.240175324553192	26.048365502938218	26.347411853805184	26.57846074173306
ASPDH	Putative L-aspartate dehydrogenase	A6ND91	17	29.946	28.078409178771466	27.56014817844327	28.03402915747119	27.793140906853573	26.220905196180873	26.605058898272283	26.610538475450063	26.07115981720746	26.15195328900024	26.50956304789029	26.61476136467403	26.527900673839717	29.744647684355463	29.822906269979434	29.7147974694987	27.167094379819453	27.05095412034197	27.126360890931366	27.203830128329585	26.07673010846245	26.032517773538025	26.439338977456167	26.19723227530173	27.345689009273897	26.687115466115387	26.719167512093044	26.650198600665135
ASPG	60 kDa lysophospholipase;L-asparaginase;Platelet-activating factor acetylhydrolase	Q86U10	6	60.882	24.153398741582826	NA	24.030614903960846	23.203433305890698	23.456347691903062	22.390715027140033	23.25115778659891	23.48679172753706	23.236126155893515	21.431949694685606	21.822938480873724	22.980311312995738	26.487427970689694	26.530117512257313	26.59555069368607	22.717723395798316	22.350387150684206	23.738312449488	24.12362772194387	23.676111147658347	23.59547529626787	22.71314924648827	23.369361539696357	23.50754636846178	24.211459730480563	23.64869122256564	24.774316338923924
ASPH	Aspartyl/asparaginyl beta-hydroxylase	Q12797	23	85.862	27.931608874592385	27.861962095034123	27.825317296279437	27.826481415226425	28.34204381393689	27.866811249854166	27.94606223696954	27.981618859319816	27.876621768698158	27.891165267342487	28.095199190946232	28.17981761237253	27.49532835877345	27.418459327573395	27.63355124350891	27.940484298087135	27.891784760042235	27.71830491117239	27.74481347814153	27.524505570033135	27.894507609049903	27.721594301466325	27.819539162451328	27.966706691284813	27.947057217168663	27.856705110289788	28.15816094705555
ASPSCR1	Tether containing UBX domain for GLUT4	Q9BZE9	8	60.182	NA	21.551071786178724	22.16210678282971	21.596208737825208	22.48827285952658	24.336240840320507	22.149341269258336	21.437442930692896	23.145891404014947	21.352714486205784	21.41760018994983	23.583987266723256	23.45059862204355	23.356625152007688	23.4571576473328	NA	22.669359140103936	22.272581631782387	22.540871221755282	22.36631729196094	23.54712649342376	21.16925636665424	22.99292896039053	22.863202115530996	24.13756234979801	22.818037679092605	21.788308578519107
ASS1	Argininosuccinate synthase	P00966	31	46.53	32.07178735156436	31.915780844667154	31.79698608961054	31.88368887735158	30.885871892349698	31.29595286652699	31.081880597831827	31.28915144522903	31.24681544854532	31.185707265315358	31.261188544863558	31.219358230359383	33.03941957965215	32.97803788210628	32.92836895169798	31.188426354900812	31.036770138344444	31.36465687834859	31.28939252272759	30.9606688906348	30.74614530956699	30.903251266211008	30.676879406445202	30.854568248795488	31.071428710081896	31.18226319933224	30.76719120773854
ATAD1	ATPase family AAA domain-containing protein 1	Q8NBU5	10	40.744	26.107762576637768	26.22733987759009	26.475164431334008	26.398659237996213	26.525997749399714	26.643390306411405	26.8126054396975	26.57499149818642	26.709551781246752	26.85045674788457	26.961966891184325	26.856396327937297	26.141113077597886	26.22385827742555	26.29536670715234	26.537645507199557	26.21908758203717	26.542453634709936	26.368031988150456	26.604162665449373	26.62722286481676	26.551764713207533	26.75994546035168	26.89201878489193	26.9681159132788	26.779508792042968	26.937744697555367
ATAD3A	ATPase family AAA domain-containing protein 3A	Q9NVI7	24	71.368	28.22602139939208	28.286071759995536	27.847810348688228	28.1418670521047	28.128736740535025	28.231450435851862	28.498475697791953	28.283160311090754	28.127413028575795	27.452317569492877	28.002460308625167	28.50657380644369	27.243687687234342	27.13486195704229	27.134167919373375	28.344269580689918	28.491160512504656	28.181167023522264	28.376335218586213	28.471541902630435	27.760515357394183	27.824845716278418	28.46345846398198	28.881409734003626	28.266736734158236	28.260368269229552	28.70800282048338
ATAD3B	ATPase family AAA domain-containing protein 3B	Q5T9A4	3	72.572	24.387359111662576	24.651483399951665	24.455986070689818	24.360126921294558	25.1349034764607	25.411685027993236	24.894900635790002	24.38403967429045	24.329641511661606	24.54746753252244	25.079959312885954	24.960193265955112	23.873540661492314	23.338306206182736	23.885878883594422	24.96926474248808	24.8342626119219	24.972793052169266	24.730960766748886	24.798643208130684	24.82238440185447	24.836421562768514	24.550431092650022	25.339116785138444	24.89812357197075	24.742983530495586	22.03211025791731
ATE1	Arginyl-tRNA--protein transferase 1	O95260	3	59.09	NA	25.835574314933467	20.780617547197814	NA	NA	20.837325205669117	20.792083378932823	20.43980247918291	22.058281418696005	22.383841085793613	22.176791934941008	22.09407663481337	NA	NA	NA	20.704272260888224	20.644859484631446	20.024531168180097	20.525328590820763	NA	NA	23.28903787651784	23.72847846171554	23.484364323569864	24.228694719416325	22.955391863259464	22.597478351733123
ATG16L1	Autophagy-related protein 16-1	Q676U5	1	68.264	NA	20.453840724682472	21.074427075689407	20.799514528623725	NA	NA	NA	NA	NA	NA	NA	NA	NA	NA	NA	20.870587850549782	20.477422133361436	20.973033089974116	20.364988084919247	NA	NA	NA	NA	NA	NA	NA	NA
ATG3	Ubiquitin-like-conjugating enzyme ATG3	Q9NT62	4	35.864	22.25559249464945	21.736480819655824	22.09418742471118	21.722446787401452	23.74975621847679	23.203384349992476	24.100126209609805	23.38693583029844	23.57768882095114	24.33390317216056	24.165843563716905	24.578715068951688	23.389609816372875	23.811860785483212	23.780004742370963	22.004361355016535	22.00992630321376	22.49915175955796	21.987742261659243	23.505165903037124	23.18878736086051	23.021593855674098	23.51214524727355	23.947368933856623	24.341447314328704	24.3010197936257	23.553492358856708
ATG4B	Cysteine protease ATG4B	Q9Y4P1	1	44.294	21.12628460717994	21.511610452602547	NA	NA	NA	NA	NA	NA	NA	NA	NA	NA	NA	NA	NA	NA	NA	NA	NA	NA	NA	NA	NA	NA	NA	NA	NA
ATG5	Autophagy protein 5	Q9H1Y0	1	32.447	22.349897439366977	21.68177163232825	NA	NA	22.07732654647384	22.164398695132753	22.321459117915673	22.012532228139996	NA	NA	NA	NA	NA	NA	NA	NA	NA	NA	21.63712957477729	NA	NA	NA	NA	NA	NA	NA	NA
ATG7	Ubiquitin-like modifier-activating enzyme ATG7	O95352	2	77.959	NA	NA	NA	21.365363569660722	21.104843115557657	20.784139360922552	NA	NA	NA	NA	NA	NA	NA	NA	21.25821210434041	NA	21.480703044137584	23.359929753130793	23.206918065304897	NA	NA	NA	NA	NA	NA	NA	NA
ATIC	Bifunctional purine biosynthesis protein PURH;Phosphoribosylaminoimidazolecarboxamide formyltransferase;IMP cyclohydrolase	P31939	35	64.615	29.422533995491598	29.23867164962445	29.30939263581793	29.262589804862273	29.08831925589218	29.06639572667924	29.101390937079074	29.316448408310492	29.17447405397065	29.16374080772315	29.275641384557616	29.14129853306664	29.010543364759727	29.046194497020466	28.94617798424113	29.515232740541812	29.470748059055488	29.547762102130847	29.492050756251096	29.425173314211833	29.1304914743966	28.991714494204018	29.031217928691987	28.923743056987455	29.31960871351056	29.324681512848464	28.903287675062415
ATL2	Atlastin-2	Q8NHH9	10	66.228	25.131019931621317	24.83519098410781	24.19891030539354	24.290509574976497	23.05491560156304	23.471798829079795	23.96229435912192	24.420603839344096	23.746824090289508	23.94146563754704	23.960663906499057	23.573644402286853	24.42186009935464	24.3523973859609	23.510713902466733	23.896891299989022	24.164139824393644	23.909533017443636	23.64853412441098	23.774293940613227	23.786410919851782	23.5148067362994	24.299553422823458	23.77573927428064	24.36992954866318	23.77264338969443	23.841481713463835
ATL3	Atlastin-3	Q6DD88	25	60.541	28.445509718010612	28.573424130162472	28.575225077270154	28.60125970815342	29.038040463650134	28.874853388390754	28.984731632114965	28.747987974298198	28.939209293415175	29.014258390300412	28.991778137114494	28.98790641184374	27.972966568618816	27.737406656115375	27.805448814144576	28.50842180606211	28.48452782408249	28.529872489646827	28.322043714577838	28.388262021313082	28.459910513422663	28.212342501238453	28.576440430046667	28.962109351641175	28.751498285462795	28.731236179683805	28.814881840783997
ATOX1	Copper transport protein ATOX1	O00244	5	7.4016	27.372226152673008	26.213679921872142	27.407396286508586	27.34605895979766	26.81466198672308	27.358311588580918	26.670147392995098	27.219676433497796	26.840193322694418	26.214269221325765	26.42219182142619	26.57784366855398	27.03262844731949	27.057571251392062	27.28031632734649	26.09432378634248	25.76400732644401	25.873285335386484	25.657824663818943	27.398600653235484	27.192116885293103	27.221368024111648	27.02838025027291	26.471154526271583	27.160757173512224	27.08490761049054	25.944640059562666
ATP11C	Phospholipid-transporting ATPase IG	Q8NB49	12	129.48	24.94521438979079	24.90678752952055	23.515818241636744	24.225602969019953	25.606876924610667	25.109503947408662	24.83097815729551	24.829856737153236	23.98403630150957	24.61786266323719	21.770843507953373	24.023071297074445	23.9337532892607	23.821994880123256	23.27503438804662	23.914104192260552	24.15986751833102	24.170530360312704	23.68021665061866	24.06789813764629	23.848464787434196	24.360985738414904	23.794184382322577	24.43725238995234	24.344650373721358	24.32971464212652	24.417505248461595
ATP13A1	Manganese-transporting ATPase 13A1	Q9HD20	20	132.95	25.798103126250986	25.61422816308618	25.7378440179233	26.399376461496388	26.775658328468978	26.553899477812486	26.35571502818822	26.05534378051115	26.18705381942506	26.498133462256042	26.820403605312315	26.507501363854544	24.74566204228087	25.482160875341947	25.499966303585722	26.18528157780254	26.285990083832097	26.184860424086608	26.452751559102133	25.942798826731796	26.228770850211717	26.40387957059243	25.95558442467442	26.66166249637117	26.586935538750062	26.44416421282171	26.554586795590232
ATP1A1	Sodium/potassium-transporting ATPase subunit alpha-1	P05023	39	112.89	30.389367131556398	30.397015169807908	30.38598767140168	30.453385984639418	30.58232045643979	30.444838477578266	30.538047012492164	30.367189987585135	30.48022532062169	30.384514018624436	30.56663951812734	30.35356619057894	30.005566551092194	30.044121788441046	30.03874546348724	30.772030842304964	30.86757209963872	30.85467964164789	30.651231858905113	30.762164748022897	30.66247929231568	30.79758664867132	30.658074902623902	30.654030909635644	30.480010390390547	30.46342370895877	30.732749169544896
ATP1B1	Sodium/potassium-transporting ATPase subunit beta-1	P05026	8	35.061	28.33820185947028	28.24034288646456	28.465232079944307	28.58621974874022	29.187715667545604	29.05233809663993	28.814378240939412	28.610460542240325	29.259195508590302	28.693349449398767	28.87904661895994	29.07296053453291	27.98842596244007	28.468082253002322	28.46126158479001	29.14928777920263	28.789761819759484	29.113045605526104	29.22333283527898	29.152456126694048	28.926518310504044	28.976513205131134	28.891781430070985	28.687836818199884	29.22488460614661	28.651577271555382	29.45237285009363
ATP1B3	Sodium/potassium-transporting ATPase subunit beta-3	P54709	3	31.512	22.194180940161715	23.343107471688725	22.1882916278442	22.978737059525038	23.918017531430806	24.574395734558458	24.418685407980618	24.387263330971244	24.224130642645513	24.55972314254756	23.892304505290056	24.574582716625123	NA	NA	NA	23.523990750390773	23.387386446636036	23.7255470635263	24.25235040851743	24.254479695254865	24.374910471653934	22.33112803973033	24.08150432064547	24.43689900475991	24.607355381008908	24.63756498458524	24.201302634635937
ATP2A2	Sarcoplasmic/endoplasmic reticulum calcium ATPase 2	P16615	30	114.76	28.58317089735047	28.62010666808495	28.599961184610613	28.923686444725824	29.09399243742898	29.258348164904696	29.144122347557747	29.339444157570213	29.163354962007077	29.26970459060692	29.327698665661373	29.33837996399039	28.679684839945914	28.53701227882963	28.516245997047037	29.18676746569247	29.160936781532378	29.20967805392415	29.123721521426212	29.436793832662296	29.514490457760346	29.41702781109624	29.659141853275926	29.55516696554158	29.37721038547702	29.294393471505686	29.296828453364085
ATP2B1	Plasma membrane calcium-transporting ATPase 1	P20020	3	134.68	NA	NA	NA	NA	21.975027829521025	22.329124199337294	22.87412493449515	20.47416488049558	22.160613763305676	NA	NA	21.462247165918413	NA	NA	NA	22.50719381496711	22.19454975585522	22.711041862713984	22.501219181827736	21.26247585912806	22.48014405101317	NA	21.634619410624445	NA	NA	NA	NA
ATP2B4	Plasma membrane calcium-transporting ATPase 4	P23634	12	137.92	18.767122313051352	21.717586888520373	19.77166045727452	22.93540166868879	24.175182920332773	23.935783107737926	23.865105653840736	23.35904561346046	21.453437973339327	21.604547787318978	21.595034915712	24.3994871105209	24.79080729849065	24.593375605361615	24.891292229315674	25.575931208441325	25.561432970936636	25.959950373665286	25.27286128667351	24.96190017168908	24.652608456943994	25.575403415018577	25.58837249690847	25.06373777984315	25.332602055472506	24.761737853352088	24.939377487137364
ATP2C1	Calcium-transporting ATPase type 2C member 1	P98194	4	100.58	NA	NA	NA	20.945509839797467	20.919890585489924	NA	21.39160370330186	21.435121754593617	21.908143374867002	22.99230658923537	21.452100785505458	21.901240915261702	NA	NA	NA	21.660897355617507	20.712629072863407	22.14300447092932	22.317729332105763	20.695893937208325	NA	22.664734726307557	22.907181990659744	22.157343001603905	21.979305618579822	20.36888075044253	22.52230499725892
ATP5A1	ATP synthase subunit alpha, mitochondrial	P25705	37	59.75	33.5340506325129	33.54046307831093	33.43422782628915	33.50667414554375	33.829396714724346	33.65875824204515	33.60609411021287	33.56588080871155	33.71294094642394	33.65629484026964	33.725856811867004	33.786845632765164	33.35656586710114	33.29274923329748	33.20836930742071	33.42790939925567	33.22612523739316	33.33272013089497	33.360541110168455	33.77804054526914	33.81060988314681	33.73604616220326	33.84392189935439	33.994853404578606	33.81778146365314	33.89771884440329	33.90867228549342
ATP5B	ATP synthase subunit beta, mitochondrial	P06576	34	56.559	34.24484333719552	34.095417182750225	34.19515094430103	34.3438949691852	34.40884270107581	34.372739739355815	34.39778965974393	34.29121513415913	34.40232645988157	34.44180801904706	34.555836188549534	34.568055937839674	34.05651639206245	34.01354185609543	33.93388203094517	34.29256007071959	34.3068881355346	34.32655178189858	34.246460710136745	34.560834887621084	34.54075766527536	34.51026037327221	34.534596391076576	34.81329615467113	34.706480017873425	34.78805304466407	34.70548795592931
ATP5C1	ATP synthase subunit gamma, mitochondrial	P36542	11	32.996	30.547487868792466	30.484815842632024	30.61967787331779	30.595982254202802	30.93934159779596	30.762585032210893	30.75039711757507	30.738018459268297	30.952658410733633	30.87694635715591	30.829711888121516	30.897039494366553	30.55550542872519	30.39171760621931	30.396804152275543	30.672346125176063	30.681489262568938	30.64547930291097	30.887723920502182	30.995522477913795	30.955492486577953	30.981125859215823	31.030305640977602	31.374945161611613	31.05929465428776	31.050187598740294	31.407507039808017
ATP5D	ATP synthase subunit delta, mitochondrial	P30049	6	17.49	28.87259357020698	28.641450113671283	29.037583106324583	28.988134305392066	29.272287637137858	29.096848646602638	28.906914330338083	28.954502605316492	29.328375621162962	29.53400800979267	29.671799687692058	29.090230291579566	30.01297439152227	29.482307315488512	29.09955304434414	29.311980418779513	28.83966280618175	29.21575431271951	28.71315008279734	29.560985955669622	29.54972128334937	29.59754305930924	29.592807556267793	29.903078155399136	29.53930991002347	29.316859330692814	29.608468791620716
ATP5E	ATP synthase subunit epsilon, mitochondrial;ATP synthase subunit epsilon-like protein, mitochondrial	P56381;Q5VTU8	1	5.7797	27.60192111776211	27.267068652779685	27.03893383486684	26.718203590647107	26.745888656770063	26.4177156428767	26.39122365548429	26.16932344788581	26.976858142346778	26.82524749101711	26.65768596724648	26.282698464202767	25.847228649771147	25.60476872228434	25.303946349579327	26.580034444475736	26.51066139408489	26.565994838796342	26.59816880038931	26.517187597323968	NA	26.944887898504433	26.300487319391017	26.751670121432653	26.518616145547185	26.51901718832565	26.618856974310226
ATP5F1	ATP synthase F(0) complex subunit B1, mitochondrial	P24539	14	28.908	30.155920512439906	30.15143088103536	30.004614428397097	30.185473923048214	30.571827195234945	30.620420131091095	30.510570827266193	30.517964659032188	30.729286224040948	30.58911905346646	30.743777460687333	30.77492053544851	30.097501687377125	30.026656357283812	29.997335403068803	30.19466645785044	30.49864596627227	30.364687951158793	30.465138989194372	30.477384439214283	30.579070975144894	30.87121001220393	30.812907242876257	30.92463599261734	30.610719352417775	30.70033519897727	30.885623411266657
ATP5H	ATP synthase subunit d, mitochondrial	O75947	10	18.491	30.83188050706773	30.60843129895651	30.367614585305006	30.422229577367297	30.72228647361466	30.718309628757943	30.55895770486258	30.800636116798046	31.030910905935606	31.024745972034673	31.13798457014814	31.132716539431406	30.134664188717338	30.158436570449737	30.182896065288723	30.321493971081303	29.99554149254417	30.381185960610253	30.415889665816977	30.73780536928588	30.862820480257525	30.872260947348565	30.600218537356618	30.954517282276896	30.67492943066874	30.96582532829629	30.731730277097164
ATP5I	ATP synthase subunit e, mitochondrial	P56385	4	7.9331	28.048054566500923	27.929265431982373	28.04202673829539	27.98108468953204	28.400579024906648	28.380670963373447	28.1125374081646	27.991256377249343	28.29588836760074	27.96635370150618	28.37373083289325	28.258345009707604	27.76806508073477	27.569747969793305	27.81214998090315	27.967482687814076	27.874484769622285	27.999966052513166	27.962296317485546	28.317579939627443	28.208374893241576	27.964128255201082	27.992622017443274	28.611933116836028	28.256644867080908	28.455458266436743	27.108507257825785
ATP5J	ATP synthase-coupling factor 6, mitochondrial	P18859	5	12.587	27.5900459151498	28.026226989186725	27.927097280300032	27.674312395318097	27.732313781062032	27.827994921857176	27.802553234424785	27.742691916678353	27.647789471728423	27.772373292309638	27.86291706033318	27.731554670122556	28.44199967033432	28.39941049005556	28.57386353171006	28.259092671377275	27.929854357041478	28.01290310772142	28.09713948449363	27.808015963819507	27.760890884598545	27.31955946738512	27.753725906520188	27.37892111649633	27.22171781864739	27.05383813477947	26.925154306490178
ATP5J2	ATP synthase subunit f, mitochondrial	P56134	3	10.918	27.816473599286404	28.902775952245975	29.261907323537514	29.117577373385444	27.339399092681333	27.062248921220764	27.52326692655255	27.063136827609846	27.21294277883581	27.833116573944224	27.63974780604132	27.298569487317103	29.22204437640133	27.853933165600054	27.46405610341528	29.42738575175928	29.32358914477257	29.144832954095442	29.050455677371048	27.653960363833484	27.832464909253027	27.400408142846736	27.482324682678353	28.341824771474172	27.993560449286043	27.650725950156605	29.04411840772439
ATP5L	ATP synthase subunit g, mitochondrial	O75964	10	11.428	29.038230920748674	29.196392364163152	29.142067674976076	29.23852263432682	29.856637091072514	29.627738406156425	29.45820524927248	29.40481190922695	29.677856747863324	29.452244348424912	29.483202900405686	29.5223034653311	29.221544680671975	29.189073439882563	29.282244388012685	29.422942509178633	29.34460082413544	29.425829535286454	29.53545724171215	29.32532079702029	29.337479205183534	29.51958932903009	29.358406240096144	29.54498972082152	29.40736898517968	29.34457994540977	29.51206460852505
ATP5O	ATP synthase subunit O, mitochondrial	P48047	12	23.277	30.274329895965586	30.073416032560758	29.977633467792785	29.869459158794676	30.721293147991666	30.515606972596167	30.35948762347126	30.386260125274156	30.290104826258613	30.133186379564414	30.299275205726325	30.38394297984472	30.254446261442965	30.12066402859147	30.140643042302678	30.1577061005569	30.42531353353057	30.262664335554106	30.27995437624846	30.424523407020743	30.157350496865632	30.258319711846106	30.290056168813464	30.4918642941401	30.30954981769721	30.331031503402343	30.499375263604755
ATP5S	ATP synthase subunit s, mitochondrial	Q99766	7	23.226	24.958914982374587	25.467402119308424	24.310821653871827	23.93180497066068	25.366692627409932	25.327937161546082	25.626581583424972	25.69358555366845	25.137860660870352	25.105741166440957	25.49604334394123	26.14973333379597	25.241207335553277	25.127617337454943	25.29992675430328	25.187844505713294	25.104061874827018	25.181025866529744	24.874181926974735	25.883007640526813	25.72407890147464	25.554567044618587	25.701157855716033	25.547747046298333	25.604607464397283	25.711073654320806	25.827136831927504
ATP6AP1	V-type proton ATPase subunit S1	Q15904	4	52.025	22.62865925855349	23.913479063970833	22.569922599845427	23.32389574347104	24.340526566753717	21.813753376493516	21.806238795891048	22.148444597917702	25.147236025808162	24.802885960286048	24.73784614324712	25.040953269429536	21.748733484426758	20.39223205819367	22.57032438408885	24.36635443182235	24.274832293947576	24.28856044532379	24.54829166809853	24.567056710451425	24.699035029766094	24.994040623089603	24.605169620244688	25.298847562838276	24.57386926067293	24.631098579145863	24.803504907126623
ATP6AP2	Renin receptor	O75787	2	39.008	NA	NA	NA	23.5343224310951	24.275316884401782	24.07623300630013	23.796023761819583	23.882341367741503	24.513010865380984	NA	NA	NA	22.377856395224896	22.451645587257836	22.863816111007814	24.343507015457234	24.188214375251796	23.79342407257448	23.886588524643017	24.19771706540137	24.11382615379963	24.21920704253627	24.233303657993744	NA	21.655108877281364	21.29325255010138	20.554459768750405
ATP6V0A1	V-type proton ATPase 116 kDa subunit a isoform 1	Q93050	16	96.412	24.82472632647351	25.109217918298178	25.569862798601577	25.90916043623806	25.988964570104976	25.230262132509274	25.892138287702927	25.778493997358176	25.35488340286519	25.759306712524186	25.841312375165103	25.368634004075922	24.037058637677468	24.671985191054524	24.737669489907127	26.77610105335542	26.630893366783447	26.22078923039038	26.07418212668803	26.299336267269446	26.12665435692029	25.67515682609296	26.31474150795062	26.59171794054504	26.539936742072065	25.981702066889916	26.97162042485658
ATP6V0C	V-type proton ATPase 16 kDa proteolipid subunit	P27449	1	15.736	NA	NA	NA	22.03931835946495	22.987890050593926	22.67938672199663	22.239704919197592	22.32862886056858	24.789158927447843	24.736345282749603	24.412693857841212	24.945832341564113	19.903720716854274	19.65689789117367	NA	22.400672347637638	22.133524362830094	21.93368096000483	22.69658207680814	NA	23.956129793893908	22.44731661017532	24.499798009859894	24.899732375041886	25.25441765510287	25.587360039029768	26.138039275386852
ATP6V0D1	V-type proton ATPase subunit d 1	P61421	10	40.329	25.761027470952904	25.256613857912456	25.05520134321447	25.32573813111624	27.089585693689557	26.805709621628132	26.65846746072733	26.400086405359467	26.460528355560506	26.68888187315929	26.455757809113344	26.846928782661912	24.771691712431767	24.8226399232595	24.47646817409113	26.85950053388862	27.039672048541604	27.01793814496662	27.13590882117657	27.06200904543998	26.97032105446823	26.873841640062146	26.881554589825825	27.02156695168332	26.876904948733475	26.929677425037013	27.01815278127176
ATP6V0D2	V-type proton ATPase subunit d 2	Q8N8Y2	1	40.426	23.710706256376888	24.63158430773251	24.57012191942421	24.797173980879933	25.93572630001068	25.59126406254169	24.229749200495284	24.422256136422	NA	24.629882302116698	25.277524136973774	25.43238611962215	22.589444147080947	22.67114455944501	22.409047777811764	25.30176120914561	25.385878691844596	25.129992377260123	25.382083762460333	25.298719630780255	25.252221315780943	24.786893867862098	25.113275187386463	25.278743628393322	24.94045661473117	25.603748599348044	25.147279576751572
ATP6V1A	V-type proton ATPase catalytic subunit A	P38606	23	68.303	27.675083377424976	28.004722719896634	27.915103889425744	27.585211487990954	27.049905263578765	27.50796342842272	27.882269128344433	27.88162479894543	28.17015296319969	28.38543037406575	27.867613670177143	27.927353772022137	27.862376666091805	27.631672209353802	27.498751844676526	28.255515430300747	28.00073784319798	27.494186506204272	27.997793118757208	28.02702452514155	28.135526991964625	27.57373174845383	27.792100513890247	27.85553257113134	27.77939663339999	27.949729327055195	27.798323427688068
ATP6V1B2	V-type proton ATPase subunit B, brain isoform	P21281	16	56.5	27.503493352586105	27.684727149787967	27.736867814801144	27.80774798972609	27.353372589900538	27.457396216119086	27.70805615817298	27.464163823469484	27.5022966207032	28.904725260934306	28.942634519042983	28.646075162990712	27.669957828191826	27.667784930291084	27.24100762485611	28.01604872435629	27.77845828992995	27.922749299873892	27.94356373596589	27.652416652012676	27.625986546532594	27.436613443228275	27.4709632956161	28.64812797178024	28.65628459065144	27.41598323441434	27.286935367699513
ATP6V1C1	V-type proton ATPase subunit C 1	P21283	14	43.941	25.797186976553995	26.11680735482225	25.669351958360117	25.665323908405107	25.371698310488043	25.421412953419157	25.437645570381235	25.89577389501246	25.3996439279628	25.770416918496906	25.60404074545618	25.859966071426996	24.483059340193442	24.39797163653993	24.529659543930393	25.70731881371121	25.948263582531048	26.468323503402544	25.754960146537684	25.414807793865307	25.221741795664627	25.072799825385076	25.413138545537294	24.875510906545642	25.290331070939715	25.64547596240933	25.13489116773271
ATP6V1D	V-type proton ATPase subunit D	Q9Y5K8	5	28.262	21.805142693850577	NA	23.229013249713063	22.782302734755646	22.37365077424029	23.321717267663225	22.67859038180699	22.59199290705434	23.286380428598676	22.63555673915735	23.114893005255958	22.28147078713898	21.876662511939436	21.816677726449363	21.89159637753152	22.43609910852748	23.579419189225867	23.161675802544067	23.367623234771635	NA	NA	NA	23.68095009163295	21.400777853292183	22.998595945082563	NA	NA
ATP6V1E1	V-type proton ATPase subunit E 1	P36543	8	26.145	22.061132357731616	25.583378347006956	25.696464744164608	25.700038779410477	25.724632420109316	26.103124713958728	25.669248740078828	25.97449809343903	26.314732325776042	26.5829755224283	25.99476087390665	25.79483215344071	25.5746388028561	25.313140902276523	25.39900506046881	26.036681785789554	25.691986256454456	26.078421658767404	26.12899171511127	26.003422976825043	25.886151754614033	25.829764214559972	25.853154319113493	25.936194141260025	25.864586853530056	25.486854049794303	25.7075975121394
ATP6V1F	V-type proton ATPase subunit F	Q16864	3	13.37	23.330022590235217	NA	23.030672840030597	NA	NA	NA	NA	21.985301324074577	NA	NA	NA	NA	NA	NA	NA	NA	22.948314659518203	22.484175148692458	23.794711081554915	NA	21.942240381852805	22.183159200763825	21.3631845882877	NA	21.900481252326422	22.070179620670707	21.986816822469194
ATP6V1G1	V-type proton ATPase subunit G 1	O75348	4	13.757	23.691580720965845	23.680498436332776	24.62172494736906	24.339705764219737	23.645645741435523	23.744355712545804	23.594144997475325	23.337514125751547	23.426073507803757	23.905825962395596	23.690279736693384	23.76998171620071	23.78763360932112	23.202942778654943	23.409550877778813	24.37324924103308	24.270140598622852	21.26136285529418	21.66584608397993	23.357476341429575	23.26253273355767	22.90377612701377	23.467420422013447	23.524675046660505	23.44954497906061	23.19602654615941	23.032792833955376
ATP6V1H	V-type proton ATPase subunit H	Q9UI12	9	55.882	23.14712371237777	24.064710994425532	22.82931124722822	24.543487720626537	23.81199365851758	23.446292707625204	24.12568289954085	25.159626521201446	25.370618104222466	25.737841189458386	25.916963010599183	25.655669905398632	24.002818546686647	24.82527319260889	25.01127584552364	23.65268988209492	25.36282214709086	25.315415292767568	25.35190084253142	25.36043880387239	25.07659192997287	25.215357286973997	25.00665635380988	25.550580776231307	25.413555694096445	25.55910406556208	25.493595048211674
ATP7B	Copper-transporting ATPase 2;WND/140 kDa	P35670	2	157.26	NA	NA	NA	NA	NA	NA	NA	21.217676668805687	NA	20.942133191368434	NA	21.03883509690442	21.168879904055323	21.458201231199986	22.633036736694265	NA	NA	NA	NA	NA	21.181957750029575	NA	NA	NA	NA	22.16897114348174	NA
ATPAF1	ATP synthase mitochondrial F1 complex assembly factor 1	Q5TC12	7	36.436	24.258673121695914	23.36753751050928	22.718013459951223	24.322625845207824	24.585104199500464	25.12071335194082	25.063028519756067	24.662264063734085	23.75346099694957	23.300685044205842	24.119650536107592	24.570530717165916	24.56945538448406	24.1714081573437	24.057913717989393	25.060066541851995	24.882292105848528	24.92690350483646	25.32514159508206	25.175479065007757	25.138378863166494	25.20917623034967	25.323295829365556	24.569295562119635	25.103988703225035	25.1770422061524	24.90005832136776
ATPAF2	ATP synthase mitochondrial F1 complex assembly factor 2	Q8N5M1	12	32.772	25.326841153387782	24.389272754112355	25.962566512686593	26.156908762738816	26.315750297694642	26.78898722604181	26.58840321058424	27.029350133242694	26.25732397752418	26.44518959089097	26.2697992622965	26.792797976893944	26.254992143730036	26.031789373823216	26.31280402541951	26.22268751732534	26.36617135606567	26.477088104548365	26.713069644836807	26.51875583640291	26.54911573198904	25.99547238352946	27.228864828309305	26.652383056754168	26.5229471281827	27.081645965084746	26.87992404316703
ATRN	Attractin	O75882	1	158.54	NA	NA	NA	NA	21.05699998410671	21.51140392507603	21.52772068678084	21.112528270847918	NA	NA	NA	NA	NA	NA	NA	21.47472756158716	21.253693526889393	21.271003682598526	21.155620724050536	NA	21.152585338628867	NA	NA	NA	NA	NA	NA
ATRX	Transcriptional regulator ATRX	P46100	1	282.58	NA	20.138244654305332	NA	NA	NA	NA	NA	NA	NA	NA	NA	NA	NA	NA	NA	NA	NA	NA	NA	NA	NA	NA	NA	NA	NA	NA	NA
ATXN10	Ataxin-10	Q9UBB4	12	53.488	25.47576361236682	25.30456157600002	25.11204992207766	25.523915089838994	24.67285022932292	25.092414916778232	24.612625565923672	24.527869457873052	23.81513971664861	24.046306009985372	22.92098268023353	24.108884110825024	24.528140589104197	24.27093795946643	24.55857754165637	25.99896896753731	25.945835340315696	25.737913317008378	25.82241668873226	24.845196870701827	24.62127885094275	24.54286418155735	24.471986901748522	23.796528706428354	24.421161323301355	24.790181410339635	24.358175924523394
ATXN2	Ataxin-2	Q99700	6	140.28	22.450521571284263	22.206789737246623	22.468631725563746	22.034657744553613	23.02358100694054	22.915508863355143	22.89535788590105	22.03728447462175	23.262965220355838	23.535426444793643	23.2078952343768	22.21142396232017	22.423030516888126	22.79954816974398	22.023875369889247	22.371208856477416	22.290211549759547	22.418945384147072	23.189909833741517	23.096290165889073	22.72946578706415	23.37135045792178	21.54518109774733	21.249193459784934	20.64444589421855	19.803147380227465	20.66048488571932
ATXN2L	Ataxin-2-like protein	Q8WWM7	11	113.37	24.49795165399602	24.450926025123145	23.69575245097183	24.435573893413512	24.23153627087963	23.82932775097293	24.003172526008626	23.61340889973338	24.378976066496158	24.80135384037758	24.947624899216194	24.987181170452544	23.80186055099778	24.529945793511544	24.414600099380166	23.653364385375653	22.94493969350529	23.045107025045247	23.787272921352404	24.89656832038692	24.3235973174678	25.22697147430773	24.220223608249746	24.456207779962327	24.399310745441205	23.732444940047316	24.944952703412817
AUH	Methylglutaconyl-CoA hydratase, mitochondrial	Q13825	8	35.608	25.37454944264384	24.767447511737082	24.693778109392802	24.599588001633272	23.825335528920952	23.97437074310553	24.861519214033372	24.44020237714785	NA	24.547101907589322	24.427892830040314	24.3756178722468	24.076654902471525	24.161155548811927	24.934582241867943	24.727845358091166	25.657380043065466	25.517538452814023	25.01566937339603	24.169825125540584	24.549115731989033	NA	24.928693580328442	24.665538613713494	24.70624772627312	24.699062481303507	24.894630276648904
AUP1	Ancient ubiquitous protein 1	Q9Y679	5	45.786	24.940552830955795	25.347352735865755	25.20552033835908	25.082351784272014	25.188738130409725	25.01691872183983	23.96259532815209	25.03672787930588	25.411582330469173	25.27624534750199	25.147208138524327	25.183801959732953	24.461911740505464	24.623430806116133	24.63731472000498	25.201191088276936	24.94319798852544	25.02745343208268	25.1814229586481	24.860654225416404	24.845877862987365	25.19927010632844	24.919642742438874	25.194288878009267	24.93340338331521	25.097304263305986	25.404333166783424
AZGP1	Zinc-alpha-2-glycoprotein	P25311	8	34.258	24.41907604627351	25.06732457311294	25.851767191118903	25.611744673313417	24.97092086473281	24.937399463178664	24.57074334319637	25.278445065171127	25.290550538133104	24.976933921234448	25.278770525855514	25.46012821046032	25.761585254210665	25.674939081304522	25.441854360116785	27.00604961241224	26.84182960924425	26.515838163824185	26.88293208032014	26.108011666393317	25.76168453473732	24.70209143297827	25.666081924577675	25.444712141124484	25.656360410235273	25.841496350844196	25.604699181851068
B2M	Beta-2-microglobulin;Beta-2-microglobulin form pI 5.3	P61769	4	13.714	27.691639213740523	27.512995603141427	27.41251854967591	27.671880569689314	27.68699352049962	27.42721140625858	27.391363390584495	27.39235730023062	27.969082867566875	27.864635260419313	27.784909601674727	27.142477725276095	27.43235373401413	25.711936630872195	27.87532983960812	27.769699841327864	27.78640862155722	27.160038152561746	27.61328975714381	27.598221318461803	27.23908121367822	27.783030185082346	26.68538082549189	27.36739297760073	27.25389163143445	26.799121730229558	27.110041520594237
B3GAT3	Galactosylgalactosylxylosylprotein 3-beta-glucuronosyltransferase 3	O94766	5	37.121	22.62025518600663	22.935544306993705	23.454863921739744	22.624398655249728	23.093336037030916	22.70526191949898	23.70847119793848	23.25102544411724	21.539157395590507	23.278890068757583	22.18471633873768	22.466059409367695	NA	NA	NA	23.400945489480343	23.429269052477807	23.475007873743046	22.706442261152617	23.795149828921524	23.985659887670316	23.742443004538778	23.684620959451195	20.816631704927723	NA	NA	22.857619589469962
B4GALT1	Beta-1,4-galactosyltransferase 1;Lactose synthase A protein;N-acetyllactosamine synthase;Beta-N-acetylglucosaminylglycopeptide beta-1,4-galactosyltransferase;Beta-N-acetylglucosaminyl-glycolipid beta-1,4-galactosyltransferase;Processed beta-1,4-galactosyltransferase 1	P15291	3	43.92	22.915929572195274	22.84354218331905	23.383710169715506	23.29186984983403	23.749063248080212	23.444915958746137	23.75812233795778	24.8224889453859	23.681129386953963	24.867273711800152	25.224363813247628	25.18181116151831	22.5663400745265	21.98427084502235	23.159347535662135	24.465969638109627	24.33107113349594	24.3313566105124	24.307434395460902	24.890688028124956	24.84575648701459	24.72650517611669	24.858534515611247	25.61118943604354	24.487013402131076	25.31623172010545	25.061011738991986
B4GALT4	Beta-1,4-galactosyltransferase 4;N-acetyllactosamine synthase;Lactotriaosylceramide beta-1,4-galactosyltransferase	O60513	2	40.041	NA	NA	NA	21.183211741045113	NA	NA	NA	NA	21.77520301191803	NA	20.670555609479365	21.980616718730843	NA	NA	NA	NA	NA	21.277305150385125	20.961177841063666	21.50312895940783	21.74017958883914	21.130450867023946	21.687158242227092	NA	NA	NA	NA
B4GALT5	Beta-1,4-galactosyltransferase 5	O43286	1	45.118	23.39049235925372	23.201034115036798	23.53530497249959	23.223401270518664	23.592771741856843	23.271574391612575	23.292566092097417	22.917594992355262	23.32891960418509	23.33869946399288	23.42720251075272	23.38372321757145	22.26743950417486	22.434119599137482	22.05380718625861	23.62104099098614	23.901597901998073	23.761516901452012	23.71527202449645	23.458774450926043	23.403558786244247	23.17342939691308	23.132938108826863	23.874206441246052	23.74383886090532	23.773971935773105	24.010167254027465
B4GAT1	Beta-1,4-glucuronyltransferase 1	O43505	1	47.119	NA	NA	NA	NA	NA	21.05343162601347	NA	NA	NA	NA	NA	NA	NA	NA	NA	NA	NA	20.640232015970653	NA	NA	NA	NA	NA	NA	NA	NA	NA
BAAT	Bile acid-CoA:amino acid N-acyltransferase	Q14032	18	46.299	31.42111728902779	31.419317667139147	31.533823949477593	31.55496927456798	31.110963621104517	31.354868032086735	31.45717101140317	31.597995007839778	31.395522703831872	31.661120390804882	31.43532990110694	31.390406055000916	31.3415287220435	31.359647770001857	31.359272642157222	30.471679040153255	30.564114409853552	30.529584267681848	30.638317386762942	30.19774352497533	30.619123409785722	30.59802823568417	30.525118212923466	30.761240175036	30.575193257494	30.4639084416703	30.936526752567588
BAD	Bcl2-associated agonist of cell death	Q92934	1	18.392	20.93651939770615	20.8398077629304	21.137419195196443	21.1050611415478	NA	NA	NA	NA	NA	NA	NA	NA	NA	NA	NA	20.995345078328327	20.73430834581181	21.23103574930453	20.77037695344452	NA	NA	NA	NA	NA	NA	NA	NA
BAG2	BAG family molecular chaperone regulator 2	O95816	5	23.772	24.653993421274834	25.072337417075325	24.956312407450525	25.420813801372894	24.84842331627536	25.012324960531345	24.84300256651789	24.469883150161024	24.867600527633968	24.9140533824009	24.674186532558515	23.914060283350665	22.476846072038974	22.509851596783555	22.57850057525539	25.23461320949732	25.479455904403466	25.491074522556964	25.296030477878013	24.975668580680583	25.281561794512783	24.10545886925005	25.109117034653515	25.2616849823266	24.756838441337067	24.715389347598425	25.2046487433555
BAG3	BAG family molecular chaperone regulator 3	O95817	10	61.594	24.625093507770046	24.590209551003674	25.001942619803053	24.69165472784787	24.076442948197297	23.76579684509955	24.401694156495978	24.042284192897867	24.700922044961246	25.078422751054504	24.874490194585974	23.967425539111396	23.147291865070777	27.504172254431026	20.169059924441704	25.287254469015828	25.29360879871794	25.27539813492553	24.876309796152356	24.493435563203896	24.396505106599633	24.24095662592672	24.259533547372847	24.60674546440287	24.631776785860374	24.5094548703563	24.81982531595917
BAG5	BAG family molecular chaperone regulator 5	Q9UL15	2	51.199	NA	NA	NA	NA	22.624930564429768	22.855449203365367	22.666928088848373	NA	NA	NA	NA	NA	NA	NA	NA	NA	NA	21.200342705488275	21.28163136400874	NA	NA	NA	NA	NA	NA	NA	NA
BAG6	Large proline-rich protein BAG6	P46379	15	119.41	25.947511541548046	25.477602576195395	25.242482387849762	26.323094628288743	24.39611541494586	25.10785197315615	25.453177239027163	25.24703109464008	25.60525422989069	25.1037536406699	25.03409302138759	25.437502154656386	25.290784191244306	24.994317859865298	25.315774362181415	26.46170159087322	26.51238979376555	26.148591555698623	26.07393159355535	25.90680151020525	25.71929471640086	26.14001193741401	25.857126882417916	24.0171571721229	24.091874292335696	24.781400757158885	25.465932638407608
BAIAP2	Brain-specific angiogenesis inhibitor 1-associated protein 2	Q9UQB8	11	60.867	22.622641314457866	23.888515492077936	23.67232582190401	24.33191257834045	23.693671422772745	23.5426323097276	23.557853198660723	24.05498308313195	NA	22.987751480346198	NA	23.777383619307678	24.579950436488502	24.854941139419438	24.832746204442934	23.80487512250579	22.176872634130213	24.365028465302743	24.450823337696555	23.962959167643078	23.866284982793985	24.94036180411748	24.311299735123207	24.202419891116058	24.66629613160253	24.56345306260188	24.246543520499102
BAIAP2L1	Brain-specific angiogenesis inhibitor 1-associated protein 2-like protein 1	Q9UHR4	15	56.882	26.250732345980154	26.250633926345003	25.138338933183306	25.314039884393345	26.218904682743116	26.050732451036062	26.188707054415502	25.920554615632803	25.805617992949863	25.47339639909619	25.45173773017912	25.270998810518016	22.466293173497796	23.094999832302626	23.010096811815444	25.96038007024009	25.559611923957235	26.37880018152596	26.411013559109406	26.631726643082068	26.007290832595693	26.06536055638241	26.293717488800482	25.592273398046544	25.74665471109647	25.88000432928665	25.627939833114745
BANF1	Barrier-to-autointegration factor;Barrier-to-autointegration factor, N-terminally processed	O75531	6	10.058	27.673011055866645	27.600699708849923	27.543398154818732	27.471403819698175	28.162241076110966	28.291232216665968	27.57763677971517	27.607681824767837	28.617792782440816	28.14649693671553	28.064169549006387	28.421894856980686	27.121206612471106	26.927968043439712	26.98953989840092	27.376745594787536	27.30366497615529	27.206436134632227	26.023967549338607	27.87498833894516	27.597374987489687	27.462929700456705	27.47600949866171	28.032406095846014	28.25326516260664	28.460100772780315	28.08961426012757
BAP18	Chromatin complexes subunit BAP18	Q8IXM2	3	17.9	23.074236244426373	23.179266918478504	23.042443413574887	NA	22.93912060619811	23.12470859477159	23.478732528615453	22.705707376830993	NA	NA	NA	20.781229765700033	23.5274177864528	23.3318589234841	23.58435491166412	23.62462259036819	23.439770442720125	23.216035410357577	NA	23.63933318868837	23.944614964970505	NA	21.633545163692908	NA	23.27392976479019	NA	23.388099561073517
BAX	Apoptosis regulator BAX	Q07812	5	21.184	24.52427720829691	25.62547540207929	25.664020857009895	24.81534581858378	23.841288632198022	24.492603742011426	24.036148195395207	24.43756943295447	24.330584999786907	24.463807784675346	24.463999336343157	24.268840702350616	24.5424081405718	24.285862030538397	24.202244195770113	25.153021741417717	24.571714568649305	24.877751454974067	24.543052134195136	24.843641987303954	24.605641916875996	24.1976124524206	24.47751992415354	24.47789764613038	24.62016206790385	24.338980705722776	24.347809660412203
BBOX1	Gamma-butyrobetaine dioxygenase	O75936	16	44.714	22.636598035870144	22.216078071229347	24.146889652032627	24.951265477897323	23.791140851636584	24.046857982061276	22.82572664312358	22.880558970934302	22.18159938933311	23.72058713022456	21.830243281496948	24.754608498138083	27.86651877356214	27.62702365043785	28.06515197311714	23.49794055519844	24.37200906793725	23.025517653897644	21.810989388973738	23.438208902584087	23.505423407719327	23.34849115794473	23.9810369556471	24.808069669865525	24.310369161120278	25.382483632375845	24.496754640851215
BCAM	Basal cell adhesion molecule	P50895	4	67.404	NA	NA	NA	NA	NA	NA	NA	NA	21.369808435298182	NA	NA	NA	22.761083731407695	21.956838699837377	22.979550616924826	NA	NA	NA	NA	NA	NA	NA	NA	NA	NA	NA	NA
BCAP29	B-cell receptor-associated protein 29	Q9UHQ4	4	28.32	22.256044611257103	22.44695595651457	NA	22.10632679928895	NA	22.68630120628326	22.03767737496524	22.40712311375477	22.544078329646588	22.788934875635285	22.640066506593918	22.1396926617861	22.74454948282567	22.700736812203544	22.51477241176817	22.02795949265648	22.642083371564638	22.48224076938635	22.810315783246153	22.83614153223884	22.96332305766135	23.243359431208397	23.146115880676007	20.911480354966884	20.917738514917012	20.854255151878448	20.647634736778457
BCAP31	B-cell receptor-associated protein 31	P51572	6	27.991	27.576670226551734	27.136386162865115	28.268693085897418	28.31788409532146	28.54125811890451	28.555104320278367	27.652475251406685	28.261253578086553	28.654822959461896	28.918100083087978	28.9396122839106	28.182007346976867	27.752115932719718	27.80396470632597	27.889074211644115	28.241369469927818	28.079187455369116	27.927469061659778	27.960671126936717	27.843455965120604	28.12731192265761	28.596757189552555	28.087231661929273	28.16926269696709	27.695920535495787	27.673472638055834	27.628776872095465
BCAS2	Pre-mRNA-splicing factor SPF27	O75934	2	26.131	22.23581452027154	NA	NA	NA	22.326938372693952	22.015908421417528	21.776829593427543	21.69652206473024	22.46581705257117	NA	22.649512346865258	21.843002145830198	21.035850050220823	21.502617227347436	NA	NA	21.458754970823215	21.774232828942736	21.79857352606976	21.333169699032908	21.54857890782531	24.43386204337603	24.285825658235595	NA	21.623128835416075	21.56236147034481	21.710241018513535
BCAT2	Branched-chain-amino-acid aminotransferase, mitochondrial	O15382	10	44.287	21.384682220807377	23.236836631396145	23.503848359311306	24.31419202408376	24.251734824021774	23.25282960588867	24.039575874182404	23.652079492951493	24.648579671445823	24.19956416961559	24.911693095116547	23.838046213209523	NA	NA	NA	25.64773950691142	25.225023520399162	24.531830873442175	25.228237952400626	25.225339579534484	25.197913240704892	25.274042796593527	25.7117709743454	25.9522318487712	25.68388334639775	26.051954500599933	25.970822304255286
BCCIP	BRCA2 and CDKN1A-interacting protein	Q9P287	5	35.979	25.35726994615728	25.514791919331508	23.81505253924449	23.469246691830293	23.560574957863096	23.23762779933466	24.77552829467205	24.391840551287352	24.713882816143673	24.343620223665802	24.75713723618039	24.606145629761983	23.978029077618388	24.189350723879812	24.376736209407163	23.643349388963912	26.274730462640612	23.72263284025444	23.526925554129747	22.915895044201257	24.14487163625423	23.862747938717753	24.00164052215262	24.445707769706246	24.283131172408908	24.388843982236757	24.611962807097967
BCHE	Cholinesterase	P06276	2	68.417	23.462386993659734	22.73733952162943	22.884336224713337	22.53082848651283	22.839675199382548	23.173155520385926	22.939357354895755	22.90175791041949	22.73759241216301	22.47533211987104	NA	NA	23.367673679690597	23.446341688957283	23.6298738763443	21.733170176851814	23.68360398470913	21.512223319624752	22.000621850685043	22.37910466553221	22.163819490781854	22.03984150393307	22.131154445342972	22.59817447442159	22.585367448050206	23.010827415015868	22.467369780971552
BCKDHA	2-oxoisovalerate dehydrogenase subunit alpha, mitochondrial	P12694	18	50.47	27.961301345695972	28.36262003668125	28.15060638387105	28.35477505635501	28.35354355571704	28.466626705462865	28.419555775042518	28.479700169834366	28.414267999326945	27.822581329054387	28.024917240038207	28.56293717243978	28.765445990860243	29.10286576672543	29.166401482531803	27.90972844623826	27.95154798036478	27.980859363428273	28.153591430989493	28.51911586687526	28.306155151886294	28.45881431676729	28.369382400602085	28.445151473729275	28.58463654954288	28.55163003280137	28.463436012584843
BCKDHB	2-oxoisovalerate dehydrogenase subunit beta, mitochondrial	P21953	13	43.122	26.399237609752817	27.57444031486893	27.432334356935087	27.549794013995104	27.603008850483228	27.391387035664657	27.30847376275638	28.022206870774355	27.35101393780392	27.44866826836398	26.912180797392978	27.964322911390127	29.07108583899685	29.415906089766004	28.922750592761844	27.907150343987098	27.897020566424303	27.633614080554786	27.717446988435107	28.076140110931135	28.086333463662143	27.59286777249003	28.068208519884365	27.98091655047945	27.969504888663366	28.27472101192597	27.55511936702778
BCKDK	[3-methyl-2-oxobutanoate dehydrogenase [lipoamide]] kinase, mitochondrial	O14874	13	46.36	26.70200503188238	26.420546643311	27.4730874997044	27.30821610303215	28.42242062594022	28.479291264105974	27.83409647555392	28.159714388370418	28.27825798833598	27.9234506994842	28.046507385342117	28.342773790868314	28.32395271098447	28.295005681652448	28.219649795256586	27.285493374414436	27.908223461907028	28.123836900346866	28.269134759996916	28.2497785535053	27.97208287014349	27.91668632247466	28.582901637429934	27.957497315117223	28.49038790480376	28.75434339266011	28.221663889361707
BCL2L1	Bcl-2-like protein 1	Q07817	3	26.049	24.238910178062667	24.67170640738957	24.38425437758348	24.6827739740663	24.022870268890422	24.072047535822023	24.006533409321392	24.123879588442882	23.00268031804262	24.430100254768043	22.912794494189775	23.97970030750205	23.032078744496744	20.91094665904111	22.30592943585843	24.754997995527567	24.680747800472126	24.742787446722943	24.69273653894598	24.48409321946408	25.34879699121023	23.997631372497757	24.127751504763765	24.419356982355346	25.15430227121348	24.33611588928366	24.625835358493
BCL2L13	Bcl-2-like protein 13	Q9BXK5	14	52.723	27.220356283565707	27.30854993542347	27.399005574006644	27.48990668042169	27.350862760792168	27.459783937502564	27.381267709096633	27.001364900366823	27.281275177975594	27.35876878294045	27.65756620247086	27.496598085953345	27.721218224346124	27.51453698808787	27.459676742762156	27.550918867950877	27.11526282884406	27.61655530323467	27.411806739002046	27.528192769559716	27.60420758863104	27.429984636777164	27.437393961923988	27.71030743650764	27.739873103909346	27.806431903808566	26.992943980386762
BCLAF1	Bcl-2-associated transcription factor 1	Q9NYF8	8	106.12	23.36254904082689	23.350884376278138	23.927540723278504	23.85733673548743	24.145790197172182	23.49420200108282	23.14019053234066	23.720217450656506	23.861776712262447	23.993595189283106	24.02446620299292	23.510056889721923	24.659014669236008	24.62165922489241	24.431818084848246	23.182270150259903	23.041756020255683	21.924773945910722	23.206643849501326	23.169760380854875	22.747613133774415	22.63757590364291	23.904558643059865	23.577953858626074	22.684136232875964	23.000041043634283	24.019459624153548
BCO2	Beta,beta-carotene 9,10-oxygenase	Q9BYV7	14	65.673	25.905909520388498	25.973444990190735	25.416758476298142	25.55024617837617	25.836501625469573	25.74418781739567	25.60630706062812	25.45206979325384	25.339894228645733	25.524064494138614	25.637042947109222	25.623139754206832	26.67112078832598	26.52788357273269	26.885738267105715	25.477423073340262	25.21940506490092	25.572363144540084	25.577746011671564	25.49606299223906	25.547350419738457	26.060218685226005	26.207537395221692	25.61905041899913	25.769371449257257	25.45887420744031	25.813401482038387
BCS1L	Mitochondrial chaperone BCS1	Q9Y276	14	47.534	25.307014821577177	26.059393853121932	25.871746030848747	26.759570368642102	26.59429651417483	26.628868002251387	26.947868517445144	26.755169069970044	26.312486812758657	26.58917454849628	26.818017366734686	26.765948385138586	26.54438385550177	26.468104659448308	26.445674986689525	26.663008935851522	27.008413240847332	27.124659149618935	27.32188548095653	27.210650687386284	27.123186779146465	26.87168780490274	26.938063106751372	27.366187137331757	27.206264363304783	26.597645073473295	27.281375366227003
BDH1	D-beta-hydroxybutyrate dehydrogenase, mitochondrial	Q02338	21	38.157	31.324532641611327	31.244373734135685	31.20590360074874	31.24728373461086	31.61483648704131	31.8133986644934	31.672837123964143	31.578521138868567	31.453327572644795	30.87011137460395	31.612927175968828	31.769219042838273	31.72401735132877	31.726077582589888	31.647691687342643	31.127607424854858	30.809402663923578	31.1171313177164	31.03648511649503	31.27673792085266	31.32925510157264	31.055263707138025	31.330175121099515	31.70568539010828	31.571554363963514	31.827215665429435	31.602808200196044
BDH2	3-hydroxybutyrate dehydrogenase type 2	Q9BUT1	10	26.724	27.777796462993102	27.16962781930399	27.847851450525553	27.724685046320324	26.27973791057022	26.30906781563339	26.581071185447335	27.50245923821391	28.0572033277882	27.747526957420448	26.47242750248956	27.317650838469987	28.807888271126615	28.73193053641647	28.77494298173235	25.556572854613094	26.153147220370954	26.075144046511255	26.100248908125728	26.328556591599387	26.962692651774006	26.256775396005395	26.93110762823057	26.28932006673739	27.18395319271462	27.16562661374683	26.05265145238372
BET1	BET1 homolog	O15155	2	13.289	23.650421031729188	23.585799241744972	23.196226796888887	24.084815092538364	23.906379835626026	23.927723337943974	23.770294137951232	23.82289253031618	22.40064844915556	22.414203360228754	23.5574413370122	24.07911560097522	23.425254148294478	22.983949947510084	23.944838456801655	23.386819113801053	23.30577945843215	23.256638203698813	23.202799345499393	24.02821535892018	23.948614174475473	23.86114733812417	24.093138475635577	24.478927856462406	24.303123548537776	24.377742391640105	24.157297768484668
BHMT	Betaine--homocysteine S-methyltransferase 1	Q93088	30	44.998	31.360159015636036	31.318070656974477	31.485042083295802	31.413912779292488	30.183522388495916	30.50139717135636	30.44367485524905	30.707061341366533	29.96865957968705	30.133566940823876	30.218362064505612	30.171785359136585	33.29145024461645	33.48175253946134	33.49693440200779	30.5772491573817	30.560464259611955	30.5942447348352	30.657201856703686	30.760486349756015	30.505106419497366	30.74681688516958	30.47138448733972	30.558047104563443	30.73269996276337	30.78679061124464	30.369871880913152
BHMT2	S-methylmethionine--homocysteine S-methyltransferase BHMT2	Q9H2M3	17	40.354	28.455656805075563	28.44855204229713	28.612522812304007	28.236657663586485	27.286773943659703	27.586074366288884	27.306548589453705	27.69713418697392	26.963622587451994	26.92771695056117	26.616311551196453	27.24245689799877	30.442882554069193	30.459102922536907	30.653141856614944	26.402149910065873	27.427776986397888	27.2344024986934	27.440220400096067	26.77141675488255	27.093336851399904	26.390284970284654	26.372057049980683	27.019582055488435	27.374822079005014	27.24852269383932	27.428144872390156
BID	BH3-interacting domain death agonist;BH3-interacting domain death agonist p15;BH3-interacting domain death agonist p13;BH3-interacting domain death agonist p11	P55957	7	21.994	27.420014443609702	27.400507171957535	27.15443320754521	27.463263606552985	27.347204288167703	27.69699869854454	27.426493054485654	27.67288104390743	27.422468674727057	27.360867930140685	27.367196224373913	27.724733892897724	26.681930113742467	26.80513591234238	26.536956357973033	27.02890583250079	27.207504729007695	27.39952498220005	27.49602996145002	27.72121919802398	27.373199172632773	27.240790930867824	27.313628891469286	27.384933278794456	27.65030125120545	27.546991815902693	27.09307421612133
BIN1	Myc box-dependent-interacting protein 1	O00499	7	64.699	26.087455916113292	26.109632475330436	25.301344061124162	26.328949129706253	25.59920728032337	25.573797504373943	25.494585042465182	25.764800631285205	25.593203236917397	24.783668240311066	24.077198955873087	23.554021394142822	25.713663127187267	25.819889472772573	25.845816438730125	25.6399842037414	25.760724544153035	25.606752128204306	25.46827589333131	25.718473856347245	24.987898132139108	22.773040677926623	25.257280673557204	23.711023671731304	23.773641541289606	23.754050727066108	25.26819316311566
BIRC6	Baculoviral IAP repeat-containing protein 6	Q9NR09	1	530.26	NA	NA	NA	NA	NA	NA	NA	NA	NA	NA	NA	NA	19.55406516372026	20.056377098562713	20.45781722439289	NA	NA	NA	NA	NA	NA	NA	20.004408551541772	NA	NA	NA	NA
BLM	Bloom syndrome protein	P54132	3	159	23.584125471733685	23.744014887082706	23.585781779452482	23.61043201775781	26.165503667139838	23.441606391152398	23.418575718184634	23.42390654331333	23.771066093028743	23.706795256324327	26.46482090554514	23.334762941472043	NA	20.97099444749633	21.62839549851222	23.69300574359417	NA	21.45165182108631	23.552757327806617	23.429474527853486	23.290626376507916	23.74137255741796	23.52658435069565	23.72569859178104	23.15931870552263	23.23477282898687	23.492603046745565
BLMH	Bleomycin hydrolase	Q13867	4	52.562	24.387441652786883	24.070133911308197	22.987748070421247	23.51072642546918	23.071218673942937	22.978639638576567	23.954749654965113	23.2536622555931	NA	NA	NA	21.687125495931546	23.837961653800953	22.634046805966477	24.11575296546127	23.327283092529655	23.62844091361599	23.568034374949605	23.796595011402758	23.207043048620598	NA	NA	NA	NA	23.63618135365843	24.39122974419538	23.57908126093787
BLOC1S1	Biogenesis of lysosome-related organelles complex 1 subunit 1	P78537	2	17.262	22.8177910871241	23.17153276862075	21.862603458463262	21.730786511180533	NA	21.622503440091798	22.273576012477342	21.882186464102432	22.308633235445882	21.77409791672048	22.32576617996945	22.083775305499096	22.30105491149032	21.257045214842663	20.883796358644126	23.06347074381322	23.265761537082355	22.994803544329912	21.796752906660423	21.89930427604134	22.19258463314153	23.726708024996768	22.27480801308954	23.236552227040526	22.097715306832242	22.406827948306635	22.986452373624417
BLOC1S2	Biogenesis of lysosome-related organelles complex 1 subunit 2	Q6QNY1	2	15.961	NA	NA	NA	NA	NA	NA	22.387910767245515	NA	NA	NA	NA	NA	NA	NA	NA	NA	NA	NA	20.712429198687353	21.81537745381825	22.12793591671622	NA	22.007442972850868	NA	NA	NA	NA
BLVRA	Biliverdin reductase A	P53004	5	33.428	22.527681366422428	NA	NA	NA	NA	NA	NA	NA	NA	NA	NA	NA	NA	NA	NA	23.177401237141297	23.31301700765127	23.084375116632216	23.112888308489502	NA	NA	NA	NA	NA	20.637211251765116	NA	NA
BLVRB	Flavin reductase (NADPH)	P30043	14	22.119	31.203028395512256	30.941242925881966	30.903395612362296	30.752865323078616	30.22432464573029	30.441390661052417	30.429285873728247	30.42996621851382	30.46569496491965	30.64211292954927	30.50100085037515	30.244195980182184	31.4560301459507	31.4090071989688	31.351179500629414	30.5784149716196	30.597218540789818	30.744465819489164	30.7030300430769	30.446680317681036	30.27140856061397	30.598605613944926	30.28637816799185	30.297501923925907	30.398217414792832	30.42665397088635	30.25332822069059
BMP1	Bone morphogenetic protein 1	P13497	10	111.25	24.585313304695823	24.806447825082095	23.663759387559587	22.73622882969292	25.051142614670155	24.788661646988814	24.32071973471055	24.25653329144786	21.734967857359756	23.22678795747865	21.39097470217942	21.526940996003077	NA	NA	NA	22.773512953083717	23.47359441371777	24.046793633613042	23.6328363215909	24.38123113159164	24.49782214890857	24.503233413236664	24.636386472768827	23.987285719405286	24.464586971231896	24.921947117098497	24.83062647348595
BMS1	Ribosome biogenesis protein BMS1 homolog	Q14692	3	145.81	NA	NA	NA	22.205035702200668	23.20675719778788	22.07260035745867	22.650863000370606	22.82909352332031	22.306603863879708	21.881863880328716	22.367200409307223	22.39921713152922	22.118723505236865	21.00740697920454	21.989470727392877	21.85432374326455	22.278607195718777	22.006576533536617	22.599666293354623	22.16480960741508	21.74045816862101	21.95308594882505	22.072498049482185	22.08851724247897	21.879641789675013	22.201674904803987	22.08816850794988
BNIP3	BCL2/adenovirus E1B 19 kDa protein-interacting protein 3;BCL2/adenovirus E1B 19 kDa protein-interacting protein 3-like	Q12983;O60238	2	21.541	20.12192564941845	23.364598232669046	22.763484319925332	23.551253349457625	24.58557006088148	24.596884616630305	24.337061776490344	23.866298277809143	22.538324929887544	23.71113163612518	23.46448450996113	23.689980703333923	22.44203297746983	22.24315146927581	NA	24.048883001293063	24.065025033613352	22.615068169502408	22.341119226626404	23.15492221670513	23.039998864597116	23.606225642551728	22.186837233441096	24.020509990453185	23.644522338517895	22.95698628272507	23.740640416076083
BOK	Bcl-2-related ovarian killer protein	Q9UMX3	2	23.28	22.03428792754758	21.833585786239794	23.326338990486363	22.50659975710061	22.92016148407553	21.71253442741257	23.055535445189896	22.96581515594884	22.74787697039072	21.87333362248969	21.96871799009734	22.016262295591922	23.151840773622588	23.237088481559987	20.592905088996268	21.96732402568872	NA	21.554038570988943	22.917076288382326	22.815349862232445	22.88842007242689	22.507112009499295	22.57986396651863	22.364076037487266	22.536608335234803	22.565789411356917	23.131488971772583
BOLA2	BolA-like protein 2	Q9H3K6	3	10.116	NA	23.37209785085477	24.282978461344108	24.89858645474913	23.61793357290781	23.01761347202143	NA	23.033244285009594	NA	NA	24.006394094896237	23.740349148942954	22.596730390981683	22.486680350483795	NA	25.145969555657913	25.122127550105226	25.100466336988973	24.951058698808943	23.429492554218285	23.099034001274788	23.41253437983645	23.21373179420204	23.25727520639886	24.07677094068808	NA	23.89333486932393
BOP1	Ribosome biogenesis protein BOP1	Q14137	5	83.629	21.960552563615906	22.541719277670246	22.00426929062833	22.13182391315341	NA	21.619821623442952	23.201147539312352	24.706109980447373	22.614367397909298	24.80614905478631	22.734398098254523	24.881795719530054	23.512731405034906	23.704819540435196	23.803163840214076	24.747878694665317	24.011960803256052	24.333877952132134	24.54066092639762	24.501346415291643	24.126271332429937	23.49730078278229	24.66938416754912	24.822029004477017	NA	24.75639039113595	24.6701538391359
BPHL	Valacyclovir hydrolase	Q86WA6	16	32.542	30.073752248178387	29.81856217945677	29.879418682683657	29.925430334643956	30.082537728432307	30.160380949041212	29.872667336719843	30.01255345740779	30.126481269971073	29.889784209407523	29.1823350219138	29.9653315590774	30.183852174431202	30.59878259247153	30.4470200299888	29.72488039376195	29.76614220689701	29.84526821838122	29.83589150741866	29.818937511626586	29.829194417535895	29.636480499356793	29.877648814063917	29.882383321966046	29.88710105951784	30.14273042923287	29.789754848431606
BPNT1	3(2),5-bisphosphate nucleotidase 1	O95861	13	33.392	27.005598842742778	26.940377828746307	26.540807170863744	26.708281778369305	25.287060401078257	25.92981632400798	26.034234438791934	26.215701789687458	26.068696749143818	26.14520913944437	25.797511273003835	26.27940164698309	27.262670033708204	27.657171503229705	27.735469601272754	26.335312779833288	26.647897616688105	26.194178668876944	26.452847902555426	26.434926236965282	26.588093297944965	26.76396687742922	27.286120356437195	25.83563117750176	26.35484796324581	26.30085283628894	25.757149412174627
BRAF	Serine/threonine-protein kinase B-raf	P15056	2	84.436	21.9381431401858	21.349811341612913	25.268435164602565	25.41985268307984	25.129642136422582	25.359481212959246	25.493752287990084	25.51258953384704	25.30840789063376	25.327033688648406	25.22906900987776	25.253642871384244	25.96589400504874	25.711437001464397	25.335117817474327	25.464932625989007	25.432212042070773	25.227715793164144	24.725356700305788	25.592396297504827	25.90477802513933	25.804778146953808	25.61362456865202	25.118677144201335	25.569849713213493	25.380336200432637	25.506785202988354
BRAT1	BRCA1-associated ATM activator 1	Q6PJG6	1	88.118	NA	NA	NA	NA	20.567068909140836	NA	20.89286490320096	21.56817584169275	NA	NA	NA	NA	NA	NA	NA	NA	NA	NA	NA	21.295291262938818	NA	NA	20.74064034651699	NA	20.95746654247533	21.50693277671642	21.44200630370053
BRCC3	Lys-63-specific deubiquitinase BRCC36	P46736	6	36.072	24.8854244270343	24.758984660276653	25.024925852889808	24.87625542088449	23.91307679016053	21.223340566906614	21.905099068202283	23.049337597839063	23.74624190567456	24.46729022041962	24.611267342807245	24.112308983062903	24.95150220901055	24.50195902840163	24.401817332394202	24.941727226931356	24.922235869519263	24.915599856999407	25.187132749070955	24.376750708608967	24.52768719126584	24.466213575876942	24.398057216151877	22.760908469354867	24.553332905147272	23.557763270817944	25.17061934538249
BRE	BRCA1-A complex subunit BRE	Q9NXR7	5	43.551	24.569976499929943	23.95233687502391	24.401964673580274	23.423157374844116	25.074231581975113	24.8391604622973	24.287950039535886	24.36996824294998	24.253202921381884	24.064132734629517	24.487182581109835	24.642394816502772	23.866458609878954	24.28386747405216	24.197784947127452	24.864606391529136	25.003382789972974	23.406264569109986	23.326992930549565	24.550990439334342	24.14966475651174	24.35058111710122	24.306484849438334	24.823201230894306	24.641461402683632	25.1324797928784	24.92429834280845
BRI3BP	BRI3-binding protein	Q8WY22	1	27.835	20.048660131120798	20.476041162536674	20.53332721102941	20.29946377775812	20.960781579667206	20.872570263128026	20.894884865959668	20.68014977561544	21.50285474229144	21.79855096044502	21.621548709890092	20.627880180408425	20.80109272145124	20.99706844243179	20.89871750035141	20.35066134464521	20.515481915367516	20.830469894068656	20.45429998231311	20.271160401341753	20.94804138334092	21.585109549236222	20.963661761436832	20.87424124229895	20.66810213439331	NA	20.552360157623568
BRIX1	Ribosome biogenesis protein BRX1 homolog	Q8TDN6	9	41.401	24.94571895603714	24.7298084927558	23.723758395530275	24.41307845645101	25.164048761158625	24.42689762910704	25.038184361712688	24.056768512036257	24.443536325928726	24.648067053678176	24.797324922435344	24.390947963796158	23.34202776093222	22.97973153795229	23.68590928196356	25.155642571417395	25.137888713942644	24.680756072569665	25.16293231661821	23.95057651682515	24.317716719333227	24.7997414373002	24.90302230827767	23.648852857904735	23.01373099599028	22.755201536061357	23.853122348706968
BROX	BRO1 domain-containing protein BROX	Q5VW32	6	46.476	25.05809699043403	24.856560297996154	24.576644383647825	24.45645632041822	24.449044356650916	24.667347734002874	24.888895652964678	24.776640984747992	24.857496057210994	25.002672193729516	24.332555022111897	24.850920694538644	23.65334181665036	24.342184263040686	24.59969619572501	23.86562539820953	24.108502419003422	24.00228796135628	23.830684986486425	24.899434430314535	24.86353003273183	24.026369720601195	24.82849980941375	24.767893444803015	24.860643804455343	24.990465964159924	24.294143752996334
BSDC1	BSD domain-containing protein 1	Q9NW68	2	47.163	26.287354632871725	25.757367044864147	25.17483926884689	26.349091456775596	21.827490335123876	NA	21.433981952633275	21.73126734701775	21.830025194113084	22.225478506580714	22.38562979253654	22.552938920225337	NA	NA	NA	22.957788605986025	21.530079661763843	22.95446403224831	23.247915437177085	NA	NA	NA	NA	NA	NA	NA	NA
BSG	Basigin	P35613	7	42.2	26.19003685737197	25.2974723610726	26.447331605379283	26.474402053433586	26.200368623444632	25.909821758822552	26.0737777980562	25.923662472904574	26.295391004966916	26.675562800627823	26.6082960677062	26.53084223933311	26.994598039881673	26.89847589678601	26.714613701997145	26.438116357414962	25.978464301266094	25.647256319590454	25.68103934600306	26.330440289504878	26.68648371293247	26.47899389469527	26.20759962662396	26.5537349224751	26.33766988193988	25.961733650657315	26.538351798242765
BST2	Bone marrow stromal antigen 2	Q10589	2	19.769	24.413898857022183	23.5846068447743	24.636418729950528	23.059540620185935	24.132886240544835	23.877069103187438	24.586598103522483	23.79904982364102	25.154358391281654	25.685314437731684	25.31436838969315	24.455291715963163	24.494978147571132	24.330321478320776	24.38252793884523	22.959753090042945	24.01674230562091	23.84428447028551	24.110740568825058	23.92484850216473	24.343047086147642	24.96584779657376	24.057053018302007	24.642430675416442	24.225734296924443	24.11834559312414	24.488456629954506
BTF3	Transcription factor BTF3	P20290	6	22.168	27.663499493006846	27.579950576860846	27.94519064602659	27.788822848420395	27.699870389735814	27.571875192242913	27.625465304805793	27.387727163030974	28.14276662529602	27.576510903199512	27.816363040294	27.80990985363365	27.43448594608911	27.502072834264794	27.415483986447043	28.081381374191565	27.998149717110174	28.144369679482736	27.92562640129247	27.036494198088867	26.871043826876402	26.472537252621038	27.310010573358518	27.707502415467566	27.38011131517421	27.452845911679333	27.62067812651039
BTF3L4	Transcription factor BTF3 homolog 4	Q96K17	6	17.27	26.028869159807705	25.637718181233858	25.624568227106494	25.5539099384074	26.11169493831384	25.878395625580403	25.955883878960925	25.977908850270765	25.707630606831323	25.630975274747243	25.60475083802399	26.337594425791927	26.171136983329426	26.683038953970367	26.44158107065946	25.704490317739115	25.75752172432466	25.929218190858094	26.07393159355535	25.547091149061515	25.718764614262504	25.449227318182622	25.502818670759936	25.931435660116485	25.924364933656925	25.247622113486372	25.975573814129852
BTN3A3	Butyrophilin subfamily 3 member A3;Butyrophilin subfamily 3 member A2;Butyrophilin subfamily 3 member A1	O00478;P78410;O00481	2	65.001	NA	NA	NA	NA	NA	NA	NA	NA	NA	NA	NA	NA	21.409863985062103	22.578807309080773	22.46023669436247	NA	NA	NA	NA	NA	21.097811435845152	NA	NA	21.333014662481865	21.022063406515578	21.847379636219024	21.811701903804376
BUB3	Mitotic checkpoint protein BUB3	O43684	12	37.154	25.976195949307566	26.30498752670902	26.046546261027643	25.677390777369396	26.443829430081784	26.453670307247926	26.401111367136053	25.831261601322986	26.46790357448959	26.495988190424484	26.788820406565833	26.16889494790172	25.686810602667478	25.27925724319799	25.54365634034997	26.157022548967888	26.222153660373117	26.18542347098166	26.156581657675467	25.911907142386497	26.037166995907143	25.891198856901887	26.25579184733332	26.263213930099717	25.81545772280638	25.997776829747984	25.49201265320776
BYSL	Bystin	Q13895	5	49.601	NA	22.358800124840165	23.03506918758295	22.80361220895277	NA	NA	NA	21.801787712856594	23.23486191610759	23.785529248934907	22.305363110490497	22.934268448241703	20.433058728024456	21.21000838058756	NA	22.193425232387938	22.58750927356933	22.394874158853547	23.310925234702886	NA	22.020746316659192	23.882667724207884	23.105147306503042	22.416635500988725	23.042280188579696	22.896079488414955	23.57729150653497
BZW1	Basic leucine zipper and W2 domain-containing protein 1	Q7L1Q6	19	48.043	27.758301358324132	27.922237423092156	28.218809156557555	28.37981248203947	27.988773798572055	27.615667167163913	27.62261130775063	27.72396058198197	27.7230521258591	27.73968222979147	28.1130275177129	28.277044174755616	27.41816049825099	27.262146635770662	27.253516506783647	28.741965231768916	28.708165021200124	29.72852109149197	28.84272723466846	28.553690943984307	28.479111502078304	28.180794589221883	28.793785466379568	28.454564908926024	28.39739545513983	28.494451398055695	28.75476175819702
BZW2	Basic leucine zipper and W2 domain-containing protein 2	Q9Y6E2	3	48.162	24.698516447551533	25.311764495532337	24.818513006635158	24.986669865440597	24.728891223625205	24.373334682411873	24.563519214647947	24.23661796556781	24.943206184386142	25.01126839342811	25.07063471288226	24.60245206898987	23.605552472253272	23.81974900297636	24.022830819963744	25.430620699597803	24.76510959470484	25.602373687693728	25.45592750090367	24.97905945966938	24.99408109421691	25.841082232681103	25.42568508378016	24.973463676149812	24.775806754170546	24.45947266227153	25.05151952843903
C10orf54	Platelet receptor Gi24	Q9H7M9	1	33.908	NA	NA	NA	NA	NA	NA	NA	NA	NA	NA	NA	NA	NA	NA	NA	22.360277799719853	NA	21.01479124730455	NA	NA	NA	NA	NA	NA	NA	NA	NA
C10orf76	UPF0668 protein C10orf76	Q5T2E6	3	78.71	NA	21.649935066181918	23.145017654200835	22.60817045995161	21.447644162511622	21.0091052601287	20.451714659749165	22.97028157206274	NA	23.06472885794235	NA	22.479323486101563	22.936392331308916	22.91524453581907	NA	22.474925988726426	23.04433883870928	23.111553248014943	23.119992079072063	22.98243010029814	23.216212725634875	NA	23.172625874500937	22.730243244751	22.884879944045593	23.597346015789782	22.365892692549586
C11orf54	Ester hydrolase C11orf54	Q9H0W9	16	35.117	30.3193705743588	29.904076897132953	30.14008871513326	30.164742481464124	29.129236110008762	29.705718963870602	29.556638821929127	29.848311514818676	29.558774766761836	29.526261201538283	29.526426362077345	29.499295307771426	30.985061593952437	30.87004806751053	30.760431086630334	28.8748726613956	28.877337837068538	28.802800777533392	28.740459314003992	29.179537564631588	29.058804156486268	29.215327170280204	28.733473740140028	29.35275448002242	29.526637969356223	29.624616400068668	28.95868109267647
C11orf73	Protein Hikeshi	Q53FT3	2	21.627	22.220754724681292	21.99662387471904	22.33653568828317	22.12443021815229	21.412085169863765	21.934979153946777	22.32331177888583	21.433515848646742	22.067898233987663	22.12662598394271	NA	21.64836625214744	22.666947009280157	22.114425082495515	23.017303316121897	21.885591774146448	21.942336604562072	21.968434121970986	21.580605735791472	22.130091726547306	21.35230432061215	22.19587474765256	21.69740480001677	21.666563790494884	22.280516614365716	22.117905925028282	21.793484421231504
C12orf10	UPF0160 protein MYG1, mitochondrial	Q9HB07	7	42.508	26.246870618639733	25.90147383317789	26.520219571972497	26.64968712445846	25.481697171914142	25.706308021311912	25.57611321261561	25.70150835807401	25.17355932090493	25.208115354182716	25.051177698625388	25.167920030406577	25.500978341526746	25.56115244527595	25.609728427639006	26.52018703940336	26.27432306552081	26.093379500539022	26.464171494998574	26.149422296525117	25.67309275587722	25.752838450272947	25.41798740190844	25.19435856837186	25.347752439510046	25.393047806627635	25.43046884495447
C12orf57	Protein C10	Q99622	2	13.178	NA	NA	20.7413387297987	21.106523579626284	NA	NA	NA	NA	NA	NA	NA	NA	NA	NA	21.578838589627345	NA	NA	22.384382126196996	22.196037504002774	22.394257057931597	21.90193224182739	NA	22.376021680973913	23.06089689600912	NA	NA	NA
C14orf1	Probable ergosterol biosynthetic protein 28	Q9UKR5	3	15.864	24.85515585150074	25.3852700982279	25.240780565101325	23.739658397347156	25.16576331745476	25.26191973902163	24.81114384824371	24.870325806524527	23.2821026047353	24.0054604915614	23.929442124968958	24.430405755493922	23.329250080116694	23.782581834672207	24.138288364045927	23.494782684867502	22.676283298260728	23.397115891911596	21.871214929029577	22.61998639850946	22.511924531432783	23.490929714701075	23.06243081249508	22.80338028875027	22.88573387772999	22.111584170400718	22.76047129297823
C14orf159	UPF0317 protein C14orf159, mitochondrial	Q7Z3D6	11	66.436	25.435974277001833	25.24529507688527	25.348377096603222	24.507909231818715	25.544426714634547	24.939209589614023	25.149407367581077	25.150201717839778	25.032091268935567	25.40395602710668	25.20529441775784	25.932116777386618	25.696962219943103	25.579786436927677	25.752066658233403	24.79479216302864	25.04457775483816	24.65470858500582	24.972318398668904	24.795009917653317	25.65989853950405	25.788967543883153	25.44270415247376	25.82428244131779	25.649444459114022	25.613299511204936	26.156164062292817
C14orf166	UPF0568 protein C14orf166	Q9Y224	10	28.068	27.81727802269546	27.55173776460655	27.344408898700394	27.741356551552194	27.705685732182857	27.77426293791939	27.592237658707113	27.584840914010144	27.51040098048646	27.088989530323495	27.81005000580396	27.819933002054952	27.08352952435061	26.933106708816574	26.811594940621887	27.73944614061086	27.79857133081159	27.21892038296975	27.56584036767447	27.90519823664198	27.750501088284956	27.819942082779775	27.766138316329894	27.56534027982252	28.028981243844875	28.236474303847288	27.482460123523957
C16orf13	UPF0585 protein C16orf13	Q96S19	3	22.578	NA	NA	NA	NA	NA	NA	NA	NA	NA	NA	NA	NA	24.402073691904974	24.428654964027302	24.241046884534754	NA	NA	NA	NA	NA	NA	NA	NA	22.52731099690852	21.579909639211692	20.9931798507019	20.777226799312267
C16orf58	RUS1 family protein C16orf58	Q96GQ5	3	51.017	NA	NA	NA	NA	22.61065836490981	20.527102611434046	22.099907333420276	20.23689662664735	NA	NA	NA	NA	21.60023675700952	NA	21.855929650811625	NA	NA	NA	NA	19.79801223128122	20.305059362399888	NA	NA	22.023541275954152	21.771851041474477	22.287817447937172	NA
C16orf62	UPF0505 protein C16orf62	Q7Z3J2	14	109.56	26.742174521144932	25.92383297952341	25.968748267139738	24.63641218221003	25.176678181673026	25.583495961835922	25.60097611324074	25.63040885473911	24.72546285025726	24.720543897577713	23.94934789442125	24.543911628893774	24.95113347631159	24.70843558592506	25.006295241655593	24.79148694819301	25.46610459053359	25.17813192932214	25.634536129786326	25.436003343995388	24.905360485093496	24.406097753076857	24.62864535593166	24.513189163069576	24.90266890855669	24.937839033508716	24.960251707892752
C17orf59	Uncharacterized protein C17orf59	Q96GS4	4	37.226	24.230790567376317	24.623205631270032	24.368434244682057	24.767569949250266	22.391415933997017	24.48015683157542	24.043422303448523	24.143916438112775	23.563438550555226	23.814679727497023	23.626592123597916	23.730048606821505	19.31655200877229	NA	20.875047540620855	24.461046809563797	23.966737152386557	22.45016819122157	22.467238488058705	19.54526232191416	24.794273266751972	24.032837003962015	24.341104991330262	24.434658886157024	24.755281830548505	24.56912050274873	24.02029063551462
C17orf75	Protein Njmu-R1	Q9HAS0	2	44.621	22.59803003750644	21.830985355324565	NA	NA	21.954254839590014	21.948838377537584	21.535874392726356	22.03909192780776	NA	21.82485039431355	21.11584975248607	NA	NA	NA	21.947173632367594	22.372847947567962	21.924522397690374	22.72721853343387	17.692817465962158	21.82598858539444	21.91442425953266	21.903369413927948	22.09952432316757	NA	22.056023875046037	22.315901289046444	NA
C17orf85	Uncharacterized protein C17orf85	Q53F19	1	70.592	19.054809941680688	20.015360709495695	NA	NA	NA	19.594932015953546	NA	NA	NA	20.511383407790156	20.584982530537445	NA	20.044895189823933	19.718759667548262	20.127530244642216	NA	NA	NA	NA	19.60514373255252	19.74428319567535	NA	20.043310978667343	NA	NA	NA	NA
C19orf25	UPF0449 protein C19orf25	Q9UFG5	1	12.878	NA	NA	NA	NA	NA	NA	20.89746881687983	NA	NA	NA	NA	NA	22.368523573700983	22.22959639943266	NA	NA	NA	NA	NA	NA	NA	NA	NA	NA	21.220123479224	20.468919225938066	22.17887266221166
C19orf43	Uncharacterized protein C19orf43	Q9BQ61	2	18.419	NA	NA	21.925523124415292	22.12437469143991	NA	NA	NA	NA	NA	NA	NA	NA	NA	NA	NA	21.61315776978683	21.925311447805086	22.194805207664338	21.496366519866427	NA	NA	NA	NA	NA	NA	NA	NA
C19orf52	Uncharacterized protein C19orf52	Q9BSF4	1	29.233	21.601876656691786	22.293605612476178	22.357491611637656	NA	NA	NA	NA	NA	NA	NA	NA	NA	NA	NA	NA	23.465739255380967	22.61749753592941	22.79773159690928	22.628202685320666	NA	NA	NA	NA	NA	NA	NA	NA
C19orf66	UPF0515 protein C19orf66	Q9NUL5	4	33.11	22.300345030812785	22.160841921813912	NA	NA	NA	NA	NA	22.319665655604496	22.132460673127916	NA	NA	21.47199594577041	23.864773007302695	24.29627835384263	24.129357124576345	NA	19.05835816287084	19.225089367823934	19.370873708135008	NA	NA	NA	NA	22.37011015081214	NA	22.99981066791296	NA
C19orf80	Angiopoietin-like protein 8	Q6UXH0	4	22.105	23.68910513930274	22.400166325823207	23.471092963080032	23.604671955561493	25.22487299996193	25.093557575961952	25.110450811058854	25.31614384761724	24.289751724711742	25.386963434646646	25.239622788038503	25.54991114908089	NA	NA	NA	21.694789147678442	21.394586821308977	NA	NA	24.412027989872023	24.90213458662275	23.65845364131257	24.54610664075765	24.4389003772866	24.094338906298937	24.241998105675513	23.61609933313671
C1QBP	Complement component 1 Q subcomponent-binding protein, mitochondrial	Q07021	9	31.362	29.772137552292335	29.899236372399912	29.914966580503147	30.15998895149349	30.491761807994507	30.136992881567203	30.24671606398735	30.238006950161925	30.26727955110504	30.50811972494226	30.481995644355514	30.627855807958397	29.450553471901166	29.309383985898982	29.447105117131102	30.16481955738886	30.194967396065593	30.172673062920076	30.09726275751965	30.590029448206252	30.679321392454888	30.270806371911945	30.592047972630844	30.808359974037877	30.701465431521726	30.49667617565064	30.581098118535706
C1R	Complement C1r subcomponent;Complement C1r subcomponent heavy chain;Complement C1r subcomponent light chain	P00736	10	80.118	24.180088916233736	25.57227453706897	25.364118644027535	25.101588949640977	24.916783931491686	25.77921506351641	25.864240083088205	26.523903283441385	26.116674705629265	24.637344039670033	25.29267463405425	25.51391767798807	23.611236488693883	24.324947276002206	24.05305603407635	24.71329888855059	24.54470685807682	23.610580778510105	25.21493862823305	25.73894679057333	25.142370270862656	25.7165304793256	25.599774061345627	25.318291533626557	25.231699963760825	25.868469350186494	25.54176641367409
C1RL	Complement C1r subcomponent-like protein	Q9NZP8	2	53.498	NA	NA	NA	NA	24.672630991416426	NA	NA	NA	NA	NA	NA	NA	21.84364513145222	22.609164357008794	22.394776347013632	21.39369777378066	21.672380180925465	21.773034597082948	NA	NA	NA	21.886812531823402	NA	NA	NA	NA	22.074608303334813
C1S	Complement C1s subcomponent;Complement C1s subcomponent heavy chain;Complement C1s subcomponent light chain	P09871	14	76.684	27.264392301698095	26.3294799376795	26.6633857775508	26.51069987385852	26.462570551196208	26.531000736045208	26.466634939855638	27.1516643514325	27.016828746657907	26.81359081499486	26.22671832974921	27.290333868473354	24.873600530567565	24.919629271380963	25.867747301350363	26.286145882359016	25.810070342406235	25.804857917916166	26.11566586215953	26.736890671169704	25.539367165815555	26.157221327781457	26.25280957764511	25.846625312468156	25.995464680767448	26.431409010965538	26.399527860658473
C1orf123	UPF0587 protein C1orf123	Q9NWV4	5	18.048	25.58556514358341	25.228867157098485	25.243432532800895	25.240313142841735	22.336565014613605	24.632032223450736	25.323094976327845	25.38425845505303	25.16860195601837	25.173633816200223	24.8627834946356	25.050043336552243	25.96336468612524	26.10197078563217	25.496023793277715	24.35109380220483	24.886883024729414	24.739846546143568	24.82313237045387	25.04895606383984	25.281023285688413	25.31684478720792	24.98525387707766	25.1897517681587	25.08558166437603	25.32860132512375	24.732187735606303
C1orf174	UPF0688 protein C1orf174	Q8IYL3	1	25.977	NA	NA	NA	NA	20.03964168672804	NA	NA	20.06806152103453	NA	NA	20.184381955832222	NA	20.36375770561704	19.94777633495667	20.997539454245995	NA	NA	NA	NA	NA	NA	NA	NA	NA	18.32795053581338	NA	NA
C1orf50	Uncharacterized protein C1orf50	Q9BV19	1	21.876	NA	NA	NA	NA	NA	NA	NA	NA	NA	NA	NA	NA	22.168996988502272	NA	22.274113812641005	NA	NA	NA	NA	NA	NA	NA	21.37502461774603	21.484683478672352	21.842005734514572	22.14625385477931	22.099357142743386
C2	Complement C2;Complement C2b fragment;Complement C2a fragment	P06681	5	83.267	23.517806700787375	23.427683471146615	23.001055844287464	22.986562955585356	23.874709648347554	22.961834324230928	22.12830103881337	21.20366214515127	23.240187922143328	22.925050849947915	22.336818212302113	23.32742517685503	22.47172956682673	23.108770255614402	23.02578720069122	23.23594222846684	23.5137710241639	23.23068663979509	22.912824178614258	22.653956506612836	23.009463286142115	22.844345113753924	23.31517476271854	23.604544556209618	23.473255151017383	23.90889601715493	23.45066310059378
C20orf27	UPF0687 protein C20orf27	Q9GZN8	2	19.291	21.846631637719703	NA	21.54952683852924	NA	21.02392478678786	21.618307854370173	21.84076942497161	21.680684272086246	21.973747138294264	NA	22.17541597390119	21.372934141509653	22.04412940552531	21.933763657819867	22.477614895165182	21.206628616054545	21.05217373830846	21.623655665339115	20.62615369329763	21.61698193578318	NA	NA	21.194393265243157	NA	NA	21.525890450687356	19.386015778731604
C2orf43	UPF0554 protein C2orf43	Q9H6V9	3	37.318	22.36196109418899	21.967968229950564	24.42348124655556	24.555326504361283	24.748300595999595	24.42975396906398	24.6691334876729	24.50456143931119	24.445808973286788	24.137352873896695	24.268858739302914	24.35691856582315	24.373993393484078	24.386560600612363	24.046313953455304	22.646605119633932	22.013855783371895	22.63631003723566	22.550814303888814	24.522288718474968	24.40003625730761	23.81610246718987	24.284882219257504	23.99823282550586	24.02838088050855	23.92640413844645	24.1503736845063
C2orf47	Uncharacterized protein C2orf47, mitochondrial	Q8WWC4	6	32.544	26.23739981400329	25.845256424605616	25.815994070630346	26.431287950215804	26.418470970588075	26.917262259954263	26.055129780080037	26.517808868843503	26.718024171583437	26.711463409564935	26.568519820815347	26.96577864678555	24.933954255705537	26.084889021016885	25.38315421977812	26.496324889884114	26.708259278646032	26.71974381462782	26.498178845436364	26.606795430553092	26.987384743628468	26.879903968850364	26.890207188870313	27.019994981610864	26.91468328125987	26.866891279041376	26.920615080293167
C2orf72	Uncharacterized protein C2orf72	A6NCS6	4	30.48	23.09581498371753	23.24138364545493	22.99310970493935	22.94422069444864	22.722508884827405	NA	NA	23.167306636195534	23.20857706944991	21.564837205834557	22.4424090917395	23.352570353555073	24.315256637844058	24.89562653553982	24.77215821684949	22.727364966819422	22.373196609168602	22.69379553189642	23.128412784509237	24.020098238154333	24.251030305550735	23.977088817829973	24.459916681703234	22.054952683757335	24.207532621210866	23.703050373626525	22.92755463462204
C3	Complement C3;Complement C3 beta chain;C3-beta-c;Complement C3 alpha chain;C3a anaphylatoxin;Acylation stimulating protein;Complement C3b alpha chain;Complement C3c alpha chain fragment 1;Complement C3dg fragment;Complement C3g fragment;Complement C3d fragment;Complement C3f fragment;Complement C3c alpha chain fragment 2	P01024	90	187.15	31.06273035039827	31.048592318238256	31.09560805916795	31.19397319278788	31.938392081478355	31.606056262528554	31.989741285842967	31.798585650483147	32.25574526516706	32.04262059926128	32.10338739696131	32.559913785816136	30.583969391221075	30.626602135511703	30.600447671549908	30.33653386172658	30.356978329314167	30.257854011428087	30.50052261540106	31.06869045850125	30.997185434877913	31.01914546621913	31.124057416466627	31.190075072914937	31.086893721857436	31.27909236829997	31.476106025098296
C3orf58	Deleted in autism protein 1	Q8NDZ4	2	49.481	20.721314694249877	20.548282468500837	24.68434449796888	25.08360181409266	23.874328403234323	24.220720304764804	23.923087862261234	23.85489786529162	23.815377617202813	23.52877557143436	23.278592536213623	23.573202631343186	20.980177013840176	NA	21.01292487561134	26.16046672892727	26.038353040391726	25.845624483364112	25.832641022709133	25.15147288063214	24.774897742592415	NA	25.04341557863419	NA	NA	NA	NA
C4A	Complement C4-A;Complement C4 beta chain;Complement C4-A alpha chain;C4a anaphylatoxin;C4b-A;C4d-A;Complement C4 gamma chain	P0C0L4	4	192.78	25.24616530560054	25.21859433201596	25.85337309898585	26.239752596141102	26.46546314205103	26.337892147576582	26.13021129420777	25.987697094915497	26.583147955202314	25.75909626140374	26.091860203142417	26.61824095479399	26.049354181651914	26.033607362522083	25.836700506655525	23.82099478786907	24.92781589777156	23.779708049746368	24.187086419006533	25.26340653878328	24.92479568935503	23.78176168150963	24.96827499910288	24.365661199070544	25.568117858710963	25.601201821585818	25.504962788658148
C4B	Complement C4-B;Complement C4 beta chain;Complement C4-B alpha chain;C4a anaphylatoxin;C4b-B;C4d-B;Complement C4 gamma chain	P0C0L5	64	192.75	29.349870965712427	29.525020426230775	29.44993340056756	29.529036390132866	29.981306587620672	30.116195708466726	30.15607597135127	30.19753518512568	30.251065912321714	29.988710997054348	30.11673492589395	30.37173991494373	30.6094693782696	30.657387682954123	30.63046744107897	29.657135787126116	29.67398022298316	29.641124651126383	29.842341170278438	30.260188972548043	30.00863770542319	29.904054928380575	30.21803588519736	30.071133488258475	30.087403449092875	30.162299125399677	30.236122654266865
C4BPA	C4b-binding protein alpha chain	P04003	8	67.033	26.929909753727557	26.9664611614228	26.618413539554716	26.513882583209018	26.81788721816237	26.35631738672442	26.929221992225543	26.34396801300263	26.84744957315303	26.644596504927947	26.68366101199794	26.67681341438672	24.62755201709748	24.744994086634804	25.080328160215778	26.21402676279213	26.31202498736817	26.075387088129233	26.272031574334846	26.158994030817418	25.77962841615615	26.74646679537235	26.283008253715515	26.42343554845018	26.26906898454738	26.306385518225312	26.3956446106343
C4BPB	C4b-binding protein beta chain	P20851	2	28.357	21.661139082203327	25.028182538568245	23.96706908746514	21.209570545672413	NA	NA	21.082538023881817	NA	NA	21.337685108623837	21.0008891804535	19.798214774348274	21.020705313316768	20.848026154579593	21.113078449824513	NA	NA	22.13283962267036	NA	21.007111730694533	21.145450281881892	21.73627705890099	21.30978159047806	20.208257017680687	20.48269275109979	NA	19.960150249848112
C5	Complement C5;Complement C5 beta chain;Complement C5 alpha chain;C5a anaphylatoxin;Complement C5 alpha chain	P01031	25	188.3	26.273576479391807	25.941337113064364	25.466324779198075	24.83875902188008	27.55336513986228	26.834252483494225	26.99341091165791	27.037719165348157	25.904097725365006	25.817360518422355	26.511726621258568	26.912951489647448	24.98840522944579	24.94282648287281	24.4571576473328	24.95877118238846	24.59988514975069	25.0709573094112	24.992209117552804	26.083734053575085	26.163770807278908	25.699578955740776	26.262322233900854	25.79415789257402	25.775073739484156	25.52977081307631	24.712123127358375
C6	Complement component C6	P13671	4	104.79	23.789711855991847	21.482773781803793	23.693631754328933	21.389406713757488	25.003070242230535	23.424524660094946	24.100194601609665	23.83318605030673	24.49851541109293	23.43028530548498	23.50682679163998	23.86898508389902	23.65152736901299	23.540656171978767	23.553629364964877	NA	NA	NA	NA	NA	20.320514448149595	NA	21.411442991364552	21.968859335020674	NA	22.20178936353235	19.957574291091618
C6orf120	UPF0669 protein C6orf120	Q7Z4R8	2	20.772	22.607556565764128	22.6338578988072	NA	NA	NA	NA	NA	22.48872611304804	NA	NA	22.963634103370403	NA	23.84664929702521	24.032274394853467	24.338027929791615	NA	22.706070918460455	22.756857283796457	22.601475141113553	22.410457997518044	22.723700272556705	NA	23.246690211608637	22.980835747598356	22.394464335419315	23.27696691221375	22.698777866874146
C6orf203	Uncharacterized protein C6orf203	Q9P0P8	2	27.941	22.37195711785415	22.97708464719203	22.798611584945682	NA	23.259424323653462	22.669518406962702	23.088865825646025	22.447611970549566	22.742382462641537	NA	NA	23.17726426553679	22.935130783039035	22.78856574227993	22.46562270465337	24.831403629185964	22.85309938430688	23.411356439245864	23.111717210509305	22.714299784084226	23.318766503538335	22.53912684669256	23.451953496178987	23.547026828195868	23.17792368338744	23.052930331846653	23.319770804985353
C6orf89	Bombesin receptor-activated protein C6orf89	Q6UWU4	1	39.87	NA	NA	NA	NA	22.243827045459405	22.102212335547314	21.850787387656183	21.932362688195745	22.013272942116295	NA	NA	21.66621998309212	22.49389584690494	21.33497608680132	21.410009105055885	NA	NA	NA	NA	21.653370089118376	21.392167635115186	21.67211252820224	21.546559349771172	21.72237734467049	21.843391660025304	22.161163729540654	NA
C7orf55	UPF0562 protein C7orf55	Q96HJ9	2	12.749	NA	NA	24.825108539815965	24.51666170582768	23.526883373053735	24.479484591201256	24.80414950792661	24.121388113021183	24.113733123895365	23.93672826764248	23.662748048317816	24.687057445883532	23.394291181141597	NA	23.632940994248678	24.5009791121237	24.540748937315897	24.45848078810971	24.334249098131096	24.247645890703616	23.512780984435622	24.033820995161392	24.72756738177312	24.67315973542624	23.63545844880126	23.242165058504106	23.511386079794832
C8A	Complement component C8 alpha chain	P07357	5	65.163	NA	21.68017011084016	NA	NA	22.386576342719977	21.368259615473647	23.96830184246783	21.32519156729846	23.97606624178713	24.090249012624504	23.786575336227692	23.554525027499203	24.905835740755286	25.072515575058503	25.15298521706967	NA	NA	21.034085740757988	21.21459320534604	NA	21.799304502906587	22.399123291487903	22.830780290387736	21.599774895299653	21.60539311765472	22.276613779864746	21.59122821534936
C8G	Complement component C8 gamma chain	P07360	6	22.277	24.773665870822704	25.71915701845512	26.058529557792454	25.774464270988723	27.32703124308187	27.195522054248535	27.354640448323103	27.36545951473655	27.20937684671911	27.098211393273857	27.2608169150606	27.324092369802237	23.857344979004132	23.636537129314583	23.480437809220632	25.8049813642834	25.704317837178536	25.90385117254693	25.92743020393491	27.054518748203087	27.44279294393477	27.168091726809415	27.678437779215955	27.594281839591375	27.595996216408032	27.567816741410915	27.337939849239994
C8orf82	UPF0598 protein C8orf82	Q6P1X6	8	23.889	27.449320155272908	27.598920452005217	27.467587850593148	27.39413251228742	27.96539782529061	28.263043200199434	28.100878343348015	27.798444573800765	28.083505347561108	28.091666184063904	28.183286118802563	28.433159754068285	28.18552603594027	28.490912257793518	28.37584255668164	27.60408908044341	27.635381375457797	27.600306154268686	27.458136908795645	27.924832517598226	28.02869134805617	27.931281461160765	28.17470445091395	28.377556097087115	28.604469931078555	28.58779803229057	28.238659226523453
C9	Complement component C9;Complement component C9a;Complement component C9b	P02748	6	63.173	21.408434603999517	NA	NA	NA	26.309254142917013	26.0722258885285	26.154323195223775	25.887270227035273	26.215924357164795	26.2902948320298	25.85169907984644	26.368183124574948	24.750951309676537	24.437433882177572	24.84120351755162	NA	19.621064848862126	NA	23.3882427924038	24.077132894995586	23.214960277391533	22.379853816990106	23.96919294260819	23.287642183943092	23.74540786056066	24.008064742301258	23.472097881149224
C9orf142	Protein PAXX	Q9BUH6	8	21.639	25.422262095740308	24.715781206353768	25.207981707097105	24.850849127724764	24.168357253643663	24.978278034635892	24.787597201324758	25.149397441352	24.69331945842245	24.85107396475741	24.25162414521178	24.21546363864268	25.392474776265537	25.383028351778584	25.327565349805887	24.514703895080643	24.821074037586015	24.0011626540523	24.313813684106698	25.035399016072347	24.59811975309964	24.89342919208663	24.601148530681535	24.397609512266996	24.686558720443806	24.46663482346908	24.822414088035657
C9orf64	UPF0553 protein C9orf64	Q5T6V5	7	39.028	24.478788293971178	23.6113035826383	23.71275116925989	24.39639046528133	21.984196530954392	22.25382061375712	21.80388918384888	22.37668028436103	NA	NA	NA	22.59064148162632	24.736408285965936	23.977617698686366	25.075316507717012	23.21407248208166	NA	NA	NA	22.529370685912156	22.651840394063917	21.991589296953563	22.168846509799714	21.714934761453556	23.392153388016347	21.519568255957047	22.125146089577704
C9orf89	Bcl10-interacting CARD protein	Q96LW7	2	25.589	22.32159799425476	22.459070859409245	22.991443775145818	22.77253895116658	22.666831027906483	22.649361776952176	22.93531481711024	22.75159093968201	23.04337388631574	22.919035225508537	22.9520289861442	22.948588261126964	21.810029576800027	23.088484844593268	20.6304494578564	23.348763652808977	22.975936089233016	23.395559502483025	23.467131653979145	23.071991810844146	23.345681727869206	23.285315169076014	23.30683345280861	23.32343688518845	23.218768700974643	23.61247103465289	24.177660018384486
CA12	Carbonic anhydrase 12	O43570	4	39.45	NA	NA	NA	22.42712429284149	NA	NA	NA	NA	NA	NA	NA	NA	NA	NA	NA	24.64572408446709	24.72273924329963	23.960213615166033	22.577639987024625	NA	21.579467017346666	NA	NA	23.915899337369893	20.485972847338566	19.980213151141648	24.568796235974183
CA14	Carbonic anhydrase 14	Q9ULX7	2	37.667	NA	NA	NA	NA	20.63801530031123	NA	NA	NA	NA	NA	NA	20.601896316002623	23.2368622502075	23.32901928224628	23.769721892809507	NA	NA	NA	NA	NA	21.32827301489703	NA	NA	NA	NA	NA	20.937744697555452
CA2	Carbonic anhydrase 2	P00918	18	29.246	31.709220138408995	31.542708144915537	31.50690871998468	31.58656617569371	30.398591993393822	30.85245836661469	30.63298938691515	30.88941288976335	30.314650519473894	30.45705682218216	30.459452695307114	30.35761349276958	32.619126101312446	32.743861844243305	32.54637133084749	31.276265561794624	31.302547887439964	31.41218409757351	31.48908849295664	32.004200440295335	31.66491785274664	31.828433776142383	31.632156023431364	31.117740454432706	31.61224695155341	31.642250884901053	30.912648893711136
CA5A	Carbonic anhydrase 5A, mitochondrial	P35218	6	34.75	22.376505188228883	23.523547957005242	24.737276125558495	24.55450248975086	23.803875524694682	23.572316605157447	24.230249246439683	23.457148380902176	23.32413478766727	23.98210040912818	24.423005331161498	24.577338932914415	27.63383075541379	25.357341480404116	25.580735964420526	24.26562524078946	23.743049831085592	24.250452269796554	24.222960041482054	22.36793603485411	22.269667917841595	22.15537900067033	23.550529225156325	24.224563793276083	24.480947161935568	24.68254872814566	23.555950604818307
CAB39	Calcium-binding protein 39	Q9Y376	7	39.869	24.493242152871836	24.75119100805839	25.40607937841129	24.980509643337932	23.874074183843206	23.804743926350696	23.841489643074112	24.667981102283797	24.924458554415452	24.33050792829293	24.150635570548168	23.898363569048556	24.975799857812405	25.25094877823514	25.239837195869562	25.65676581788678	25.69000216318082	24.9070772728286	24.979853051494416	24.901905133138122	24.653487063499576	24.002777467585076	23.848193141638617	23.59583382290232	24.231954357977934	25.161899310569517	23.581238911460346
CACYBP	Calcyclin-binding protein	Q9HB71	6	26.21	25.593439871697683	26.02490242275561	26.425465545083092	26.37040570806878	26.074148589767482	25.833332019963372	25.87072926341493	26.017692353684694	26.113507426550584	25.85900020427149	25.94269068672675	25.81030040454045	26.524980415021012	26.538250698731503	26.36200993902051	26.31680491085345	26.090657641912692	25.90453527092425	26.12911229641778	25.73446687659549	26.02672971049192	26.218726384513865	26.074662777036117	25.883269797129778	25.628379482615372	26.140376378141823	26.265442075266364
CAD	CAD protein;Glutamine-dependent carbamoyl-phosphate synthase;Aspartate carbamoyltransferase;Dihydroorotase	P27708	16	242.98	22.464907997623328	22.35724016146453	24.2673292650545	24.076228874420217	24.31350223328824	24.33943042936017	25.215392969769262	22.7280991607118	24.58502510113494	23.537955572388427	23.894884628097387	23.909197081792975	23.721850190275774	24.088018360597587	23.804099522888876	24.918796344443308	24.438643748882427	24.851341175809665	23.885047092150202	24.108546555724132	24.213518616465613	22.75336953625019	24.132348170139082	24.173581828435033	24.571137187260355	24.397114470681487	24.544822359657886
CADM1	Cell adhesion molecule 1	Q9BY67	4	48.509	21.868037779432584	22.34726588494972	23.22040374766607	23.225732376118827	21.97194276336564	23.002494491400554	21.970218965847323	23.254380550375615	NA	NA	NA	22.064050194546184	NA	NA	NA	21.514889476969103	22.01301604775577	20.38685955636656	NA	22.49222792602894	21.549374131658077	NA	21.163466849845506	NA	NA	NA	NA
CALD1	Caldesmon	Q05682	17	93.23	28.68753898146936	28.629915010778646	28.540247720609095	28.417121310419432	28.664063811935563	28.816063537180703	28.62067570340109	28.428176849636166	28.205499579433088	28.883824516842957	28.595438673163628	28.639826160680528	28.165188094407007	28.239694825476256	28.325504427897748	28.030756419936935	27.949476172714434	28.21175238216201	28.17839061219587	28.5153522894133	28.675797978947934	28.348627360936575	28.403737995731156	28.870111462084495	28.721963494096997	28.8807529309518	28.50049237418061
CALR	Calreticulin	P27797	23	48.141	32.67510450822844	32.46629514746277	32.49899699673409	32.59277200096229	32.73453628521666	32.63878780522589	32.757596684059784	32.687526123861545	32.72266242458047	32.76703592583719	32.86812759069544	32.900826549506114	32.96410725509645	32.816936731050966	32.68187876959865	32.28157552557138	32.33115253938404	32.33225941152286	32.303217910712405	32.627342606674304	32.70352400307214	32.68555222204236	32.64109350838702	32.98898034693508	32.72453081935348	32.76238367533848	32.86571360392479
CALU	Calumenin	O43852	11	37.106	26.819153268188046	26.65805034436263	27.181625480961905	27.36034795058911	28.23358128470325	27.82891879575996	28.044906489161576	27.78747541411279	27.88827509975819	28.15761660774389	28.447627259910327	28.252608640158464	27.104469234957314	26.936543937619525	27.123389137570165	27.782512526890166	27.7906167079624	27.517270119317317	27.669088979146608	27.950340968367648	28.092910787476406	27.75554163338966	28.082912846325584	28.0861642783737	27.796955355690194	28.156151807529426	27.790168175119696
CAMK1	Calcium/calmodulin-dependent protein kinase type 1	Q14012	5	41.337	24.37787678875135	23.954021726927344	24.057705331133462	23.025187016113087	22.90396628213734	23.288882153473182	23.204714154332542	23.303677083696464	22.38805026680052	23.43202890343936	23.34771835418274	23.062162467694037	23.884277268177478	23.529018158932026	26.22811207305285	22.793721857718957	22.938474569937398	22.522983770511694	26.006745808810017	21.599591798909117	21.789207592300265	21.892947249526316	21.130445613932984	22.43227346543125	22.69113990873712	22.329897929608123	22.696462382248022
CAMK1D	Calcium/calmodulin-dependent protein kinase type 1D	Q8IU85	1	42.913	NA	NA	NA	20.08671147150163	NA	NA	NA	NA	NA	20.330088627496423	20.38804735242814	NA	21.746852185160925	21.8500083931657	22.02304271290985	NA	NA	NA	NA	NA	NA	NA	19.46092361495007	NA	20.538123321605845	NA	NA
CAMK2B	Calcium/calmodulin-dependent protein kinase type II subunit beta	Q13554	3	72.677	21.033718488443874	NA	NA	NA	21.810851897173386	22.04276832126478	21.71085592211248	21.827308437348698	NA	NA	21.749220526396776	22.37644100910134	23.31388950960605	23.530872832017067	23.431295164826558	NA	NA	NA	21.41502653346067	NA	NA	NA	21.46060615169668	21.25337378936341	21.87391514912693	22.10713018035463	21.59071680270987
CAMK2D	Calcium/calmodulin-dependent protein kinase type II subunit delta	Q13557	12	56.369	25.831112634511257	25.640134063090123	26.26198443877734	26.397223720424158	25.58716061986255	26.125297473583473	25.632268302398217	26.284933717249388	25.467062598050234	25.86742015104585	25.420539226521	25.337594425791934	26.36607877768835	26.348955613523316	26.363092582872163	25.803280556274238	25.393326720748142	26.096615991124402	25.8950370897385	26.2277775726332	26.43380416070751	26.169733895772374	26.226809160495776	25.137936708683043	25.63508916613695	25.543496285155364	25.750296588922687
CAMP	Cathelicidin antimicrobial peptide;Antibacterial protein FALL-39;Antibacterial protein LL-37	P49913	1	19.301	NA	NA	NA	NA	NA	NA	NA	NA	NA	NA	NA	NA	21.97792883670703	22.23587618931107	21.956874522901657	NA	NA	NA	NA	NA	NA	NA	NA	NA	NA	NA	NA
CAMSAP3	Calmodulin-regulated spectrin-associated protein 3	Q9P1Y5	12	134.75	22.873068917314747	21.82072716052057	23.25998427930606	22.395447444630996	20.327049816442198	22.02625592886269	21.877145483199136	20.377867343993216	22.858368598130816	21.482692303265154	20.740707202338342	22.249847060037794	20.630141211237863	22.868857130107955	22.531406957182035	22.042821032653883	23.541460133373874	22.850489374969598	21.04008352567709	22.697661303632778	23.00970888199395	22.240615746824886	22.012068188991556	NA	22.652283249817216	22.813176212160222	23.28524245449183
CAND1	Cullin-associated NEDD8-dissociated protein 1	Q86VP6	48	136.37	29.2167026411259	29.172723544582077	29.128072998116153	29.074173132723146	29.17667818167302	29.11673619551656	28.79171606237781	28.806859348943348	28.739007410299266	28.577063165252916	28.564108853526633	28.875949489030162	29.711223883678898	29.560782678615418	29.538586359521837	28.654337643519796	28.839920929642858	28.702381524574307	28.99980572922835	28.657908602233796	28.68176000645422	28.49151277978884	28.661244990503228	28.612650340336202	28.664600948253494	28.663638101532996	28.685025418549472
CANX	Calnexin	P27824	35	67.567	31.258904354910356	31.11276067083672	31.306681370838618	31.250815060315276	31.540194530500344	31.388547634015218	31.55206015860832	31.362946636466134	31.500196601392503	31.601845358448642	31.51622494694419	31.54653362900673	31.49519460758436	31.226377343063668	31.151257597765778	31.245876627084712	31.3244195259785	31.36148393097082	31.307086711716465	31.499823510207456	31.551737954165013	31.443854700318816	31.5265609665746	31.64785763591614	31.507195576697974	31.352112668980034	31.809440693075047
CAP1	Adenylyl cyclase-associated protein 1	Q01518	22	51.901	29.92682498735924	29.878011397238893	30.139081422342556	30.28730864647499	29.43451224674714	29.863240419771728	29.892794824446092	29.787578799761974	29.828364445951486	29.988402450182953	30.071444035743596	29.82798365510245	29.17552949273361	29.245458278011427	29.113451636603784	30.391324296621754	30.176963086357368	30.378541690278205	30.430089595296245	29.999151757907043	29.785435653907797	29.94975468108874	29.682976938831125	29.67097027911739	30.036938040873025	30.15120576307092	29.603031088649196
CAP2	Adenylyl cyclase-associated protein 2	P40123	5	52.823	24.997577670873014	25.188853582759243	24.988285131431653	24.840999330475974	23.74308992225277	24.084832903878834	23.22680792518316	23.411294371212648	23.204344456869443	22.95085710925104	23.24265531136887	23.7698210812029	NA	21.06947999591977	21.335364964126533	24.374067861102645	24.003530272130178	23.917092248816452	23.13294153539264	23.65035708570474	23.928506336632857	23.338155030034017	23.750600706904052	23.762319454960874	24.17424301312448	23.13145869221985	23.501387565944775
CAPG	Macrophage-capping protein	P40121	12	38.498	26.970146328149262	27.156942122717062	26.662825181063894	26.65053084103593	27.42854672873706	27.283935679977013	27.50213592359301	27.726281633338772	27.811211996550284	28.486453707592048	28.008778200568898	27.37329367059447	NA	NA	19.634854636976463	26.272271081525446	26.18307995394069	25.683070424791353	26.348694277578637	26.21575526123916	26.14861557139872	25.897999634554687	26.031072880542936	26.92041858250554	26.302808747889777	26.64531816722814	25.932961305026232
CAPN1	Calpain-1 catalytic subunit	P07384	31	81.889	28.646809605783496	28.597356366401435	28.677538503863815	28.637123838747	28.31958265581825	28.486627905624403	28.23422780613447	28.358934298693164	27.48118882735882	28.725614887125126	27.545478476428876	28.56137189266139	28.245539373727446	28.347056208857204	28.1604564018363	29.550511576260156	28.96042300522066	28.893533349540526	28.882592389189973	28.16231970006246	28.395966398412533	27.79798890576047	28.35410824649899	28.803028426955592	28.972134172095288	28.94717135645442	28.89080547459681
CAPN2	Calpain-2 catalytic subunit	P17655	29	79.994	26.856304321920064	26.675615102111465	26.928225069458776	27.222380226202496	27.240808519092738	27.74085385384093	27.53134179262041	28.023655910976203	28.309440432104005	28.11467186470496	28.199829612860263	28.463769796726652	23.837347871600294	23.553891065114378	23.598544499849424	27.881760424039413	28.298765837242897	28.044995341652722	27.753834518854696	28.62257076050964	28.66035294885743	28.212282141217486	28.424534385134287	28.22975809710141	28.79196034638028	28.112109505226968	28.198053674179064
CAPN5	Calpain-5	O15484	13	73.168	26.3137625022949	26.27746993413811	26.199193846348898	26.229802769449073	26.59863040997265	26.532135707870815	26.475098069772905	26.228172067388762	26.515453351925238	26.224442284735176	26.535644116324306	26.722121065541344	27.213614606331213	27.258575670669416	27.28865904137686	26.194695418616476	26.208677868636173	26.207323537422553	26.214893182578045	25.993062301574042	26.191830434194202	26.04790573039694	26.011815184936694	26.601709874505566	26.217227634378865	26.512082178714465	26.705956692591656
CAPN7	Calpain-7	Q9Y6W3	2	92.651	NA	21.195089993181	21.517968925543038	20.9669722272275	NA	NA	NA	19.915356144615856	NA	NA	NA	NA	20.03413704237198	20.41371506161739	20.245894302793708	21.365885373758452	21.61880743084113	NA	19.718647832185056	20.499286893113542	NA	NA	NA	NA	NA	NA	NA
CAPNS1	Calpain small subunit 1	P04632	10	28.315	28.514258190903988	28.396940248611692	28.15848190237884	28.029515100769906	27.643096796436865	27.51462298139679	27.663914442088107	27.74875814111696	27.425069219277056	27.46910870663193	27.705887670664524	27.805802673220064	28.172597570688687	28.304071662727956	28.368457708571412	28.45890706999907	28.71347154361122	28.734516225187946	28.714998919152364	28.528508377182852	28.563917488057356	28.353014122327522	28.131200376103862	28.419968012809086	28.524952047502126	28.750375162256617	28.576767058854124
CAPRIN1	Caprin-1	Q14444	9	78.365	26.767209857497	27.064434281136222	26.20869881600653	25.881911724847953	26.848876149733606	25.920757720948266	26.230374230849442	26.27843035182545	26.07549944868242	25.70352892811735	26.401540097784654	26.093980400611166	25.56710657623521	26.2613710905475	25.823022600666704	26.931336618990912	26.82586362578394	26.692987969112707	26.690123551967908	26.011905092429636	26.108102902718095	26.399645002792326	26.234556302510263	26.264110601884944	26.194016353760148	25.88878429253247	26.35474446018845
CAPZA1	F-actin-capping protein subunit alpha-1	P52907	9	32.922	28.28289669652583	28.41894877004593	28.241074773570304	28.176882455173292	27.972687936399666	27.775290327789442	28.202247124122344	28.07148252788012	27.87548134833505	28.05452681078043	28.118631674860403	27.948708889879192	27.72130139357573	27.327429404905153	27.826872828000454	28.236369957141477	28.115035337214167	28.188740982232567	27.94153971900281	28.173664142643574	28.065421036804445	27.906948140434856	27.936468190920266	27.608080093817833	27.959400547184465	28.049194007075066	27.890318543712667
CAPZA2	F-actin-capping protein subunit alpha-2	P47755	13	32.949	28.724783763341797	28.83079752915291	28.61906390673586	28.755598696414154	28.081901547476384	28.296251122723064	28.46205210526648	28.31671708495106	28.538653170841066	28.64533683042356	28.644866204018435	28.58712677563603	28.41769866341562	28.450725161333928	28.427850168106538	28.722913747924494	28.329900339386867	28.613148504382906	28.48283312773681	28.591238537252167	28.40265145678125	28.388437708754935	28.408212418278694	28.56075258128859	28.68550959905167	28.717667439131382	28.55014446318529
CAPZB	F-actin-capping protein subunit beta	P47756	14	30.628	28.869420580665924	28.309160510106487	28.341025575446267	28.322088825806667	28.08917507890356	28.26299437224889	28.264981184794813	28.379794235157945	27.660020471362905	27.861942979470072	28.03258976063148	28.10459155532984	28.364535361284176	28.39331138580915	28.448618829212144	28.3719128693602	28.46674211575877	28.571691398557704	28.56327696277893	28.297534949392258	28.400311764811725	28.1145174151062	28.000096438106475	27.390844473131935	27.630754575873056	27.474501956559145	27.290999126636635
CARHSP1	Calcium-regulated heat stable protein 1	Q9Y2V2	5	15.892	28.036817367794548	27.89406108024498	28.091430827998657	28.0215709549828	27.838571431128315	27.915772257197617	28.01606194482133	28.069060436466017	27.935064465903352	27.94973722797924	28.038908719721725	27.97315746163526	28.97986559439962	28.798147845964436	28.69594588173419	27.31680491085345	27.2386405829956	27.20415967037801	27.288967612484257	27.60561925810299	27.606657037287704	27.77879749517384	27.485536096703377	27.63091664646724	27.788332444114218	28.06087501056289	27.74303355743487
CARKD	ATP-dependent (S)-NAD(P)H-hydrate dehydratase	Q8IW45	13	36.576	26.385975845348256	25.742852069568414	26.369419512165116	26.529167466773202	25.703863132029987	25.342649947402677	26.414511321655304	26.879104298972038	26.48075142297288	25.855510148295863	28.127553290764467	26.83090749929905	27.71784583493951	27.893479141551275	27.738615245872552	26.053259499952453	26.02811983701868	26.63249959997337	26.74174131521837	26.634211872761504	26.58276254097302	26.339128299547475	26.38752105530495	26.596023746992472	26.859771593157895	27.07050480479667	26.89309185090515
CARM1	Histone-arginine methyltransferase CARM1	Q86X55	7	65.853	24.131685284759442	23.96214655621553	23.644807949996483	23.71581014503287	24.59045254452819	24.621467874539896	24.465679723505872	24.50325264399941	24.357699304673233	24.348524256594615	24.344950031016722	24.085712415901817	21.602810391122027	21.935507146313043	21.99078627759645	24.200106658704115	23.74968859586445	25.28564351362349	25.071323466641225	24.832165287561253	24.611840913533463	24.53477752062524	24.38771331027703	24.108388034998015	24.33606147335967	24.58236848418742	24.673855480491333
CARS	Cysteine--tRNA ligase, cytoplasmic	P49589	21	85.472	26.419358638729918	26.897242639292834	26.583986560417173	26.687644014053028	25.89583755709031	25.18640611627704	26.002184691921883	26.036519100688373	25.80128727283187	25.844195610110695	26.04564472486453	25.901871402923376	26.4655506184707	26.85211428892046	26.959409852865456	26.81716232750219	26.421213741876713	26.853369275755327	26.634638054618826	26.125642586388857	25.635297583986734	25.455319737600973	25.782513358394404	25.826577326541496	26.410277401671358	26.04905484961941	25.46427597161268
CARS2	Probable cysteine--tRNA ligase, mitochondrial	Q9HA77	10	62.223	23.67172387277185	23.772754038977098	23.04840734146748	24.689263714315437	24.97454177623853	24.888407146569335	24.232372510236935	24.923192015569796	24.941027434854178	25.098772813900034	24.996926270246966	25.106405525752706	25.134508061338707	24.93902920100912	24.10433460811747	25.43833162515567	25.68122422402802	25.467249642489122	25.252018258166963	25.5257497362945	25.756270474232302	25.736646416770363	25.84291439793482	25.682878246413964	25.649444459114022	25.63983723701027	25.94504648335765
CASC4	Protein CASC4	Q6P4E1	5	49.497	22.4677993746027	23.334621005800898	23.97666395756918	23.495780509224147	22.861793029153226	22.898007617121912	23.885883762432563	21.999252441383454	22.044095865583195	23.686487963648283	23.454056554746217	21.97672490347385	21.263223096028845	20.88213442086262	NA	23.709314927462707	23.0988255599105	23.952718804434205	23.355636284639473	24.218626816597727	23.5502086451951	22.220859284250906	23.22398167154671	21.879798626061742	21.8537438794906	21.849280613134198	NA
CASK	Peripheral plasma membrane protein CASK	O14936	16	105.12	25.78850910891019	25.013636583224567	26.002902678579922	26.29321340741707	27.75725362674725	27.86893026375906	26.83178153712501	26.976730511026958	26.76085689134728	26.99672687580398	26.247555966613668	26.547476852243804	26.095385593198188	25.91263889592684	25.69325102305575	26.46256775649531	25.784693339428017	25.85372354608122	26.043419333022022	26.408534254576075	25.99119413178768	26.754663239855837	26.868329996765716	26.534017560009403	26.56383973566514	26.542451621153297	26.505005196543067
CASP3	Caspase-3;Caspase-3 subunit p17;Caspase-3 subunit p12	P42574	3	31.608	23.094399883024487	22.602043545315752	23.421494215042735	23.05890159763807	22.983843151532582	23.36974047917723	23.430156672028943	22.960718840741784	23.834153229245416	24.11396026262213	24.25369016112476	23.735685171567525	21.52163757331455	22.010147516024354	NA	23.56127063747205	22.77542419959933	22.841600704419967	23.160102762152945	22.634727950406422	20.22031314062872	23.791232219361355	NA	21.947716238458767	23.568351579023457	23.20247592527155	21.614370669874283
CASP4	Caspase-4;Caspase-4 subunit 1;Caspase-4 subunit 2	P49662	2	43.262	21.198289628046112	21.131612971942857	NA	NA	NA	NA	NA	22.159249430407975	21.43841403234923	NA	NA	21.71469225329256	20.290528614068705	19.77613291434585	19.872811481954294	20.944843646896565	21.51150511181789	NA	NA	21.358612828929715	21.818794172505193	20.979201691742944	NA	21.89174376319918	21.561436814307946	21.750553661723544	21.749430533118314
CASP6	Caspase-6;Caspase-6 subunit p18;Caspase-6 subunit p11	P55212	3	33.31	22.40723017435537	NA	22.74665315440852	22.62428086018611	24.07013159714935	23.664274899953256	23.366303296606795	24.66352646142534	23.557098271567128	23.97350952213182	23.442250188869963	23.822641874486095	22.653620760007954	22.927185882921293	22.783027903269527	24.06554995737158	24.092692407829986	23.856384875678714	23.529778104253964	24.712967450567113	23.088403855581845	24.381830170730822	23.809026206501017	24.10461074320449	24.312102706771853	24.923335993298068	24.483730281667512
CASP7	Caspase-7;Caspase-7 subunit p20;Caspase-7 subunit p11	P55210	2	34.276	NA	18.233561044756804	NA	NA	22.24465320737496	21.61801468325742	21.36943914681749	20.993613608292385	20.43009749435734	21.20331251781468	21.130851201250955	19.984719539720977	19.525574903949767	19.461114922571902	19.487518678575356	NA	NA	20.820389806943872	22.08019188561026	18.399986742385288	19.08363029945876	19.955728129732357	19.271849359648684	22.27393738376638	22.122163846188705	22.150470267433448	22.122981372897513
CASP8	Caspase-8;Caspase-8 subunit p18;Caspase-8 subunit p10	Q14790	3	55.391	NA	NA	22.51495706955931	22.78785251435673	NA	23.156698935293	21.926115749482385	22.924636772519804	NA	NA	NA	NA	21.101854916256357	22.671269128373197	22.485590012438323	NA	22.76200368383701	22.678901913960125	23.1115219350568	NA	21.157444221625454	21.892658006692947	20.396365673142625	NA	21.953374766820055	21.55566018383613	21.6102764857361
CAST	Calpastatin	P20810	18	76.572	26.02926595881297	26.159594190574744	26.445594464843225	26.174579936591925	26.028592077932906	25.98539824966545	26.172276412399853	26.226007071518204	25.895247190163737	26.232044236357844	26.271275989308585	26.100254250173812	26.23904804650659	26.02400677886986	26.50984087247906	27.114548238126766	26.604478612446087	26.45605624671669	26.232621509712935	26.124056243697304	26.159968423572508	26.331679368902876	25.63971118835041	25.623353183229668	26.057580536824723	25.761349614641205	25.308161755005116
CAT	Catalase	P04040	40	59.755	33.06573552495764	32.815061906714554	33.25541101020071	33.28021969888406	32.44529402393411	32.64388256179803	32.65363345465689	32.630040629200785	32.51864017051112	32.57557007840204	32.60457556641009	32.54978982410333	34.69939163605534	34.61812062916482	34.498756975453794	32.74585917458238	32.812431093499484	32.765517744170275	32.689960083037825	32.55727861587252	32.61925285669427	32.573567294586745	32.5255472904151	32.971677018934564	32.75886570677537	32.7934960266871	32.82438660932008
CAV1	Caveolin-1	Q03135	4	20.471	22.65220833224192	22.733167504845717	NA	23.825329017605753	25.752835906847523	25.087438203009405	25.541325006654574	25.074942880716478	24.829109155687064	22.527367569930092	26.59288201810667	25.98427655359884	NA	NA	NA	26.81558129168271	25.979339381686856	26.507486664432406	26.36075934341214	26.76187396551486	26.989034271263925	26.97768550703993	26.502565076974633	26.766347273265204	26.276832473365204	26.292211511281558	26.909844898579728
CAV2	Caveolin-2	P51636	1	18.291	NA	23.269766024855713	23.67113701199721	23.214430308632068	23.78466348952921	23.294274324186027	24.186599015309582	23.33841771619266	23.71779087278209	24.294541220918333	24.521837600692066	NA	NA	NA	NA	23.71151880224049	23.962899523750536	23.940762919939985	23.874958675372888	24.387554672899064	24.644537284934124	24.308014874932326	24.527232719348866	24.647835370704854	24.314795199797906	24.380778580149467	24.440924975925704
CBR1	Carbonyl reductase [NADPH] 1	P16152	16	30.375	31.320856983467927	31.204370091865513	31.252095560418546	31.26927533289416	30.477713273541525	30.86119366629704	30.878784957154288	30.882411552977622	30.56190433849735	30.641702746211955	30.634015646359835	30.76727161939622	31.755094471790578	31.717314656581834	31.662021139267495	30.915732018398415	30.948598742258632	30.949091038875892	30.909123117644207	31.059255709146626	30.892929883823683	30.7623599685083	30.819857237951638	30.80949785838427	31.141741881526194	31.124473711186155	30.604911885922405
CBR3	Carbonyl reductase [NADPH] 3	O75828	2	30.85	26.87017756654418	26.66859828980853	27.59117371405258	27.697533341218616	26.17249787510081	26.371542323261714	26.31801717764558	25.94551002351909	26.479584362523106	26.666782902166993	26.37564593350867	26.23109600628066	27.78571013222269	27.45256089654312	27.139737851574154	27.313661492972585	27.224106208049868	26.897817078028176	27.148811980718023	26.883797256988515	26.605402961175102	26.70240088768751	26.345862440129082	26.902465076303365	26.848135693029185	26.740104905455517	27.12722491315359
CBR4	Carbonyl reductase family member 4	Q8N4T8	8	25.301	27.239116014341548	27.309187050970962	26.540502043073637	26.74350468139359	26.816697202938812	27.185870510612645	27.213671329316682	26.717463408015647	26.60994753835884	26.057524842224836	25.88785400466689	26.86348936804169	27.28473010743258	27.81960851950179	27.933261056886167	26.51722576566909	26.922755853320496	26.970900051142713	26.796519094069573	26.714762112253794	26.564562954824098	25.9570278119663	26.952152857596545	27.08197047649179	26.566565478819165	26.59383425059896	26.373331478332496
CBS	Cystathionine beta-synthase	P35520	25	60.586	29.49781785608942	29.492198969713876	29.60728792333171	29.21610440605263	28.735859402286614	28.892320412366374	29.12607760281397	29.224667569544927	28.66787329025164	28.72971526950068	28.886219487168063	28.816972232684527	30.116439768577386	30.169157834285826	30.131671357504054	28.954491406375766	28.94906145391424	29.126258256535927	29.124538226891026	29.307408349932558	29.03369480400034	29.090417659895706	29.000118893028244	28.866726518524665	29.070397718399533	29.204701427671942	28.971513011259354
CBX1	Chromobox protein homolog 1	P83916	2	21.418	NA	NA	NA	NA	NA	NA	NA	NA	NA	NA	NA	NA	21.703914980584912	22.414117061321733	20.957272216593296	NA	NA	NA	NA	NA	NA	NA	NA	NA	NA	NA	NA
CBX3	Chromobox protein homolog 3	Q13185	8	20.811	26.126922485382444	25.89441493348579	26.150839611323583	26.315955672999173	25.824645047548096	26.173724956330013	26.48626195437337	26.152740288499793	25.732898354358163	26.14468564326871	26.19330577935201	26.126366947264515	26.00331111152775	25.51131361142712	25.959362129703713	25.998836287623583	25.769712604790094	25.40996952871736	25.4854256570558	25.993976788826323	25.434530708441336	25.580911822147073	25.906802590732624	25.98563566003922	25.687338104239423	25.651668922365502	25.69649951868933
CBX5	Chromobox protein homolog 5	P45973	2	22.225	NA	21.344318127260422	NA	NA	NA	NA	NA	NA	22.509796771861538	23.109295316839642	22.657419049277472	22.632552078544208	22.475915713035988	22.21398152297531	22.045055292530932	NA	21.92734437715361	NA	NA	21.61235231939697	22.44632480494608	22.75962163075426	NA	NA	22.32778297629725	23.163633796252867	22.828554034392248
CC2D1A	Coiled-coil and C2 domain-containing protein 1A	Q6P1N0	7	104.06	22.390442939760092	22.06782664203775	23.90900262604476	22.800105590476186	21.210023998124598	19.037969567785133	22.93522280947588	23.017110511608116	22.820838530408764	22.318903962870444	23.13449863964803	24.276549605085208	23.53833528486556	23.09221129646722	22.67390741354015	23.576073507108973	23.369570022485824	20.636494530148283	23.420128615214665	23.348752463480288	NA	23.456510679108987	22.67565117775345	23.82691000683051	24.146226560454963	22.947427357704548	22.986646757798646
CCAR1	Cell division cycle and apoptosis regulator protein 1	Q8IX12	11	132.82	26.947021602657408	26.548368816922704	24.641435350621272	25.18251856063032	25.587664577507148	25.866464205612132	26.033733223312673	25.775452972381856	25.470759233068257	25.056326377160225	25.295052340443455	25.559003354181407	23.953769261201103	24.084514914492246	24.2783742096373	25.61456122873428	25.135490627756703	25.174710507598512	25.44591403750779	25.401268563457954	24.747266623615225	25.28716855429431	25.615712999823366	25.03802829387159	25.398404416072985	25.366044112863605	25.526848368984005
CCAR2	Cell cycle and apoptosis regulator protein 2	Q8N163	24	102.9	26.30472214291097	26.87432076750605	27.05333475414359	27.121407847624518	26.96202299371769	27.00582700515409	27.39965336292819	27.13119795390641	26.584738257603632	26.79284657346897	26.656419379199605	26.563620724744787	26.75020154440618	26.721893053794133	26.829251162951287	27.079720095458306	27.1096789311147	27.105627828860925	27.145716195181244	26.76475236615223	26.609459835189888	26.459516286379937	26.661614144150647	26.649717158168258	26.311260271144228	26.686516010831937	26.748793184863516
CCBL1	Kynurenine--oxoglutarate transaminase 1	Q16773	3	47.875	NA	NA	23.055372207789887	23.66823107941658	22.067488138281576	22.68198353867924	22.425273417810033	22.64018376874384	22.887172149471894	23.418980191212803	22.275063811917413	23.523934309828263	24.5614129035362	24.714855245756183	24.27319264944643	23.164778163761774	23.07291736091141	21.493255434832207	21.92980223777326	22.48437090112042	22.707475915136172	22.84882499568719	21.431829775276498	22.104625575445958	21.919912809941785	23.5346407127862	21.96276114110465
CCBL2	Kynurenine--oxoglutarate transaminase 3	Q6YP21	11	51.4	24.93562217294909	25.55912187321958	25.289287774882204	26.176941016803504	24.598784264621507	24.779351621586393	25.91562624807947	26.087375548439546	24.821233446705016	24.77765527440844	24.569029311287387	25.33015125574498	24.065220007409245	24.180844885608963	23.86642452130696	25.58688265128906	25.785979992178213	26.007977764978726	25.79965873558333	26.244088702395437	26.40388858280322	26.06437109942614	25.041391967362344	25.352418812514166	25.343944427578208	24.72676885962781	25.49990732890339
CCDC115	Coiled-coil domain-containing protein 115	Q96NT0	1	19.76	21.507089298039034	21.586934609601755	21.108552158865848	21.101511381410695	21.44545577370993	20.84994641250313	21.321154021561988	21.23670278115955	21.72002333800871	22.073387397069254	21.856524710651982	20.81512668862898	NA	NA	20.67669666820978	21.930802600647063	NA	21.08069945848878	21.098791699956465	NA	21.256165998154266	21.83897584810657	20.939165382399658	21.040263298255077	20.791867171653408	NA	NA
CCDC124	Coiled-coil domain-containing protein 124	Q96CT7	5	25.835	24.825762220068242	24.76432234940942	24.27169876554933	24.73475651556545	22.732751983854016	23.75850044083468	23.051155289406914	23.82515052189757	22.63679690999534	23.37976779704278	23.81537566796164	22.956655225840144	22.55207648696733	22.943986920805088	23.546632622534105	24.679493252654375	24.93275500070032	24.931421763788684	23.915231516791273	24.02177314758638	23.884439310012468	23.158189237891897	23.678168343219106	NA	22.925007023955004	21.588859614067026	21.600021666699256
CCDC127	Coiled-coil domain-containing protein 127	Q96BQ5	2	30.834	NA	NA	20.88863865213728	NA	22.342457331841878	22.281141718959155	21.916391627259408	22.148341550112015	NA	NA	NA	22.71995671827775	20.602203542855094	NA	20.666031259652414	21.766945965456152	21.84636179306173	21.896067963193097	22.735751511734463	21.6654820233352	21.77734350718049	21.916944122001418	22.820888338150837	22.166522912098024	21.473014113597294	22.6257125624969	22.368207157106184
CCDC132	Coiled-coil domain-containing protein 132	Q96JG6	3	111.17	21.75760545437869	22.0336722876224	20.545639916445097	21.585196358714313	22.256443165267434	NA	NA	NA	NA	NA	NA	NA	NA	20.908708383423686	20.85183857414019	20.643267901486595	21.70057483846992	21.611398925591182	22.83003238462684	NA	NA	19.953825508006155	NA	21.595475009167423	22.04128185596948	19.937577888601282	22.22441981374775
CCDC138	Coiled-coil domain-containing protein 138	Q96M89	1	76.218	26.3249030599001	24.587480949691056	24.5304783961732	24.957512610975137	24.167216496264764	26.158686521124856	24.00412313480308	25.815894542584545	23.555833193407416	23.426924259999687	23.735487845113433	23.42153701401213	NA	NA	NA	NA	NA	NA	NA	NA	NA	NA	NA	NA	NA	NA	NA
CCDC168	Coiled-coil domain-containing protein 168	Q8NDH2	5	801.9	NA	NA	NA	NA	23.570446171281667	22.771563583023884	23.001225479939308	22.239148171206253	NA	NA	NA	NA	NA	NA	25.051068961470342	27.123946936129016	NA	NA	NA	22.980241310470433	NA	NA	NA	NA	NA	24.394112503152932	NA
CCDC22	Coiled-coil domain-containing protein 22	O60826	15	70.755	24.711431742480983	24.700645312946648	23.653261560277087	23.455959989862762	24.58012562869027	24.404903508189953	24.549362325719997	24.420337162502562	23.63835160285776	24.646475051422165	23.83693118744526	24.911878238506823	24.84570353753042	24.716757482039682	24.593436566269112	24.60062220591454	23.149908547547383	24.452954358687812	23.932579428935796	24.88320508516218	25.03127307446701	25.147632603343922	24.896899148962483	24.86591732419251	24.59980569226603	24.009258735238163	24.8706723911886
CCDC25	Coiled-coil domain-containing protein 25	Q86WR0	9	24.479	26.757822561359433	23.85679273768585	24.06767804776956	24.206190425158987	23.782904187633825	24.08067234465711	24.01548185030572	23.08933943823353	23.680752223155217	24.169379918137963	23.152987215585682	23.43685478889256	23.81619777769356	23.8447605397928	24.076126585151002	24.86277036377669	24.418026929775365	24.695156281440894	24.473375778228323	23.20097323744107	23.52455649483813	23.834666001441718	24.33968604926327	22.70122873333103	22.640526523329385	22.21165583576574	22.9980934173783
CCDC47	Coiled-coil domain-containing protein 47	Q96A33	20	55.873	25.875895653542877	26.275732532102587	26.735624418357986	26.594135273720042	26.005915509176937	26.77151964931778	26.152724914856257	26.84573208413132	26.076933320018455	26.251549062514243	26.704348036476063	26.714921724361893	27.31805300739537	26.776761159304172	27.21498029397324	26.658312331175267	26.977901469148684	26.8907222374404	26.945071326037983	26.613118341291482	26.208571555552012	26.726572795579145	26.81581883829616	26.90393602867752	26.736721314875005	26.74610170443372	26.910277253122963
CCDC50	Coiled-coil domain-containing protein 50	Q8IVM0	3	35.822	23.96763654920221	24.008127466059165	23.24727672637735	23.119284931816253	25.214267843029823	23.18483169296902	23.58459520819777	22.99034043168068	24.019022296324557	23.97314667582745	23.720549121016795	22.871277847616085	21.713204880813095	21.28788632973974	25.21803115015205	22.469604810960476	25.295316475071587	23.211619714449284	23.12735080798658	23.236973654523226	24.974934303189194	23.743779947495064	22.44506560243321	22.160999156352993	22.246270361311964	22.505774376242243	25.38814554704979
CCDC51	Coiled-coil domain-containing protein 51	Q96ER9	10	45.811	24.576833100821922	25.11935253932399	24.69732268176047	25.162817604539633	25.13887660501389	24.89492547229201	25.312213097257796	25.294568654067916	26.032602933487567	26.212348956113622	26.26796243271287	25.799442854582587	25.49888402197383	25.59760941742647	25.18931327858232	25.149153283779697	25.374919089572593	25.046198585124145	25.349232650714548	25.24595795956322	25.34009171296767	25.615062669167855	25.761874976864497	26.165179511328716	26.01938953421932	25.2419981056755	25.80557229946639
CCDC58	Coiled-coil domain-containing protein 58	Q4VC31	5	16.62	26.28879152519749	25.911158741643114	25.964008259330022	26.05646636199681	26.541708343612754	26.277588471359003	26.100587792702918	26.163885908894542	26.75786869956731	26.75993788175262	26.646384394673206	26.726017834826912	26.102810304560784	26.053813842642313	26.06913793278789	25.859091283575417	26.339644273260852	26.297276020671205	26.289938652072806	26.336365123461988	26.095141965947995	25.991341683883157	26.245523834302553	26.46374387438017	26.53526492472011	26.444859465701825	26.057864238980365
CCDC6	Coiled-coil domain-containing protein 6	Q16204	2	53.29	NA	NA	NA	22.49055572360148	22.668913495315643	22.51670824655811	23.76296882855572	22.06934109740751	22.42918582123503	23.139327018635235	23.49893395031517	23.09145677448808	NA	20.8915744910976	21.768876920098663	22.482066437498453	22.561566535260276	22.49354645918939	23.067905709232427	22.28576377220643	NA	22.08438073589999	NA	NA	22.062034443962467	21.726092593207333	22.790063766924398
CCDC90B	Coiled-coil domain-containing protein 90B, mitochondrial	Q9GZT6	10	29.505	26.721697739751995	25.95062283019223	25.578171307513237	25.87586380145803	26.844341406311536	26.681314311250183	26.57308588148628	26.893585433411985	26.98683774891765	26.84265710581905	27.183666382064473	27.091267163754743	25.051763726929813	25.110424933426472	25.269917761739357	25.72928557288195	26.037393003729527	26.07307653798501	26.255667712901285	26.785323124308754	26.886761445184256	26.852436093929363	26.90994208995739	27.075949998538803	26.72859525712277	27.333343325356445	26.752620201582765
CCDC93	Coiled-coil domain-containing protein 93	Q567U6	8	73.197	22.691647569657604	21.69587203817853	22.931890123741553	22.39843539126636	21.951703313533535	23.758943699165506	22.965901850164066	23.72773713149507	22.09148889207161	24.723351328376303	25.006523066248498	23.355399252310455	22.968923345984024	23.04540481578224	23.199014231941916	21.079820453361748	22.362657356786528	23.596560177179043	22.558284214247053	24.406818544071626	23.171975085884462	24.631623011566532	23.80220144164973	22.590823469114746	20.79308142211338	23.180603610364273	23.584405131996874
CCNDBP1	Cyclin-D1-binding protein 1	O95273	1	40.262	NA	NA	NA	NA	NA	NA	NA	NA	NA	NA	NA	NA	NA	NA	NA	20.799778479847454	21.006672971896265	21.005515788308585	21.05055181033213	20.121289052596666	NA	21.416630754105988	21.075638232415734	NA	NA	NA	NA
CCNH	Cyclin-H	P51946	1	37.643	NA	NA	NA	NA	21.388072655774685	21.3205316244847	21.198390113342548	20.876318876308282	21.308062293545106	NA	NA	NA	NA	NA	20.865854334399167	NA	NA	NA	NA	NA	NA	NA	NA	22.172591695028295	21.537398961390195	22.08514805901835	22.134342968827752
CCPG1	Cell cycle progression protein 1	Q9ULG6	1	87.339	24.892071862542956	23.814697390342317	24.704712639839734	25.267343646026795	24.267014969655115	24.197771632342693	24.713934092668097	24.434245066984857	24.0332280549379	24.51990946009157	24.694475290786556	24.339165074701114	24.454926469975923	24.02224989408905	24.17993990012554	23.09578846408595	25.39503284312739	23.27639212713568	23.534082808558402	25.1172457994223	25.34596781227414	25.517060263093875	25.273126082586693	24.694109737345116	24.444794452522572	24.439227361212303	24.30801592757789
CCS	Copper chaperone for superoxide dismutase	O14618	7	29.04	25.218571214391396	25.674428770051968	26.18884726652329	25.26533068525599	24.282613906686898	23.69760577785054	23.911208649690543	24.919800186372875	23.968693744368863	24.591156171197625	25.082408537565684	24.059142215743066	26.072879404563892	26.13925887417951	25.862755095740255	23.289859552859966	23.39542627731126	24.42652510160753	24.5893263524325	24.873895852085262	23.952376878191203	24.80941431731501	24.473592111478126	24.529411875285234	24.554065588929518	24.548005063075976	24.170512403827956
CCT2	T-complex protein 1 subunit beta	P78371	26	57.488	30.240316141006993	30.264155401184595	30.132769858155413	30.115832880983184	29.9878562753973	30.01938935321492	30.063857225211116	29.904089466395796	30.129640154065363	30.10171150642372	30.244198809271893	30.198549055997077	29.677971806671984	29.88841479063027	29.882671429774625	30.14142117028517	29.88622997729538	30.179189567703332	30.280157998140666	30.120693418209697	30.068154688390834	29.9203859220015	29.788932664756743	30.123356067592255	30.214446340946637	30.19197379195451	30.07034518381665
CCT3	T-complex protein 1 subunit gamma	P49368	30	60.533	29.41559461202631	29.446478234132393	29.546541724366953	29.541598241477296	28.92811641875479	29.117627556700263	29.2092393261444	29.22634651975357	29.328780734400922	29.40834084094002	29.30913884479901	29.15612325263845	29.353282520800967	29.45904655515168	29.339469786621073	29.44939898780624	29.46473496512307	29.530249308431586	29.43271751150199	29.357919204475728	29.19953680491046	29.258904248558807	29.123140146825747	29.29709636492037	29.30039096993262	29.210045738435696	29.41409928615117
CCT4	T-complex protein 1 subunit delta	P50991	24	57.924	29.43481659196383	29.490912571910506	29.04279892921793	29.284186033669066	28.904700728334554	28.883930878277283	28.86592042608271	29.088869690791846	29.209087670264466	29.114620460132045	29.20791392831115	29.08115607383268	29.060819717758037	28.965577244419755	29.232462904438023	29.24783187719739	29.172870718709127	29.426663222129008	29.301513683451667	29.156035213440155	29.005834072001512	29.211406637006768	29.058213870225416	29.03449995788796	29.20370504285073	29.27003790058984	29.28862999190258
CCT5	T-complex protein 1 subunit epsilon	P48643	32	59.67	29.76490846499128	29.716193606850055	30.007652942227267	29.752374168961268	29.875273388749726	29.739485821678066	29.732170473775547	29.906947468236886	29.781272908699584	30.279596343742163	30.340278131836442	30.0631828351597	29.375780366509545	29.58712117002171	29.294591425542023	29.7342751851077	29.978292348080572	29.996184159939496	29.97219405549449	29.813076918557023	29.718239842204213	29.86789934344675	29.645568489585564	30.178650027207986	30.134973312028862	30.113773705481755	30.11286169931406
CCT6A	T-complex protein 1 subunit zeta	P40227	24	58.024	29.71521812976772	29.933128348645845	29.71868787914896	29.727172378239672	29.80057698022236	29.909594082153752	29.850223280041988	29.89151870686601	30.193188388889958	30.27548685086844	30.16618996756477	30.2391464926134	29.494282337014013	29.383365808183342	29.589581379436318	29.89663139438845	29.915507955790204	30.018159409940516	29.899921467104434	29.98934504614047	29.76739343940268	29.78864777655881	29.83094592956828	30.052848921848707	30.11356057759965	30.225389233888272	30.077812899020337
CCT6B	T-complex protein 1 subunit zeta-2	Q92526	1	57.821	25.482830678199967	NA	25.06136811264991	25.0080446391938	NA	NA	NA	NA	NA	NA	NA	25.583749700326074	24.73815200260487	NA	NA	24.958962161223376	25.025314118751382	24.947550081542907	NA	NA	NA	NA	NA	25.43353752114006	25.486587036007784	NA	25.371448625576107
CCT7	T-complex protein 1 subunit eta	Q99832	23	59.366	29.635473421953662	29.415501174213503	29.622983982022774	29.60426452923968	29.22809037867087	29.243502680891545	29.154244970133817	29.186972808989196	29.588658035220377	29.425681735557255	29.37362667846655	29.537008332177912	29.182282107574146	29.159546976539488	29.39459988134881	29.52908050362671	29.493787575520493	29.515882933953776	29.465318083607222	29.312762719731737	29.422217543082482	29.407332119807137	29.316138288019843	29.428584247282593	29.54321033654309	29.471159956028032	29.526681279191315
CCT8	T-complex protein 1 subunit theta	P50990	32	59.62	29.640351974552125	29.667128696953952	29.5138871340722	29.463606558284198	29.180473818626965	29.270373030671777	29.389423356134344	29.340219676895444	29.640348567910415	29.745636159699018	29.5829252060501	29.58147484980472	29.245770667522073	29.227304312234686	29.59166113452053	29.398508482815103	29.529432823895057	29.46357302754656	29.48181841656892	29.367477418589843	29.2438865495386	29.40830726103794	29.29935635178343	29.57641192234432	29.616722659230675	29.49966146472817	29.521161673295765
CCZ1	Vacuolar fusion protein CCZ1 homolog;Vacuolar fusion protein CCZ1 homolog B	P86791;P86790	5	55.866	NA	NA	20.479266894525743	NA	21.826334497811523	21.336300245934623	22.132506954526214	20.45404605599574	21.25498138797915	22.645063523708806	NA	22.376272198799455	NA	NA	22.327742813984834	20.30558084864272	NA	20.723327827900214	21.654953334933857	21.452862556022083	21.963397643682995	22.700976846098413	22.797280775307726	22.57929936745527	22.95694954894809	23.138949959835294	23.725302390075996
CD14	Monocyte differentiation antigen CD14;Monocyte differentiation antigen CD14, urinary form;Monocyte differentiation antigen CD14, membrane-bound form	P08571	7	40.076	25.13010765273576	24.85475761950258	25.31758058064549	24.504073266526774	25.30781964321865	25.675999163074287	25.515915842626853	25.82311445391349	25.078310699818815	25.464775971437994	25.848764763536806	25.855999143985734	25.56532855785847	24.0454528695766	24.62886605580671	25.762535678006763	25.46401617242696	25.216806769517312	25.248048684875805	24.518819377721186	25.390748488915264	25.09878743520717	25.08333683170521	25.21991566726254	25.677845553177818	24.83385450085737	25.5286433631178
CD151	CD151 antigen	P48509	2	28.295	25.70349756093877	25.689922288661194	25.771428188636563	25.750559659367205	24.979690353951177	24.730410001752567	24.521289014725703	24.319093588885053	25.058013367716683	22.75767491279658	25.044179634750776	24.632446066882032	NA	NA	NA	25.670591799998718	25.748061107422068	25.392929281959105	25.117611834521185	24.546675710051282	24.810326773939074	25.596572216792396	25.342919203119166	24.73531018656532	24.66622083240155	24.56501104875857	24.988613423899963
CD276	CD276 antigen	Q5ZPR3	4	57.235	NA	22.59356076050331	24.21562104768219	24.92612232367248	22.599722422838205	23.566504373449447	24.064816876236755	23.138673916549656	23.804446650059013	NA	23.06002797892439	23.1762465083104	21.440029144257906	21.11609159383198	22.376707621091796	24.639031008465096	23.21809234973476	24.572414804354985	24.064984151292165	23.10928944131473	23.211698814298053	23.50989627045579	24.17504661121734	NA	NA	23.197978733645712	22.154034606776634
CD2AP	CD2-associated protein	Q9Y5K6	17	71.45	26.32091100586186	25.611820116057032	25.186665025215582	25.851708842101807	26.041496972343644	26.27576984227987	26.385342526140647	26.426484849877184	26.9624594242985	26.654926649678686	26.724971238396733	26.770752515319252	25.89091772064328	25.72082527638908	25.868357406395077	26.178268544268775	25.22944373889011	26.30455082738839	26.104057276349707	26.741435684256594	26.527460191809645	25.544706214098987	26.21252294869106	26.588354180033257	26.43129927013259	26.551601967261576	26.32790616221302
CD2BP2	CD2 antigen cytoplasmic tail-binding protein 2	O95400	1	37.646	NA	NA	21.585497849571766	21.65343427382068	22.06316822213759	21.31451336512793	21.388470911003033	21.16806922719602	NA	NA	NA	21.10165254159407	NA	NA	NA	21.29271972239181	20.897392314747634	20.79888595089278	20.85809879722939	NA	21.147867561236694	NA	20.718451001427887	21.433076918817143	20.92016542240608	NA	NA
CD302	CD302 antigen	Q8IX05	2	26.182	22.51987138637564	22.589790101941	NA	NA	NA	NA	NA	NA	NA	21.354052793389776	NA	21.47404825618178	21.227167724455484	NA	NA	NA	NA	NA	NA	21.254194750618908	21.852690884760896	21.19973780517872	21.519623492638786	NA	NA	NA	21.569850748715872
CD36	Platelet glycoprotein 4	P16671	2	53.053	NA	NA	NA	NA	22.35526348400549	21.92438799043601	21.945521814793132	22.910488292473552	NA	NA	NA	NA	NA	NA	NA	NA	NA	NA	NA	NA	NA	NA	NA	NA	NA	NA	NA
CD3EAP	DNA-directed RNA polymerase I subunit RPA34	O15446	1	54.985	NA	NA	NA	NA	NA	NA	NA	NA	NA	NA	NA	NA	NA	NA	NA	NA	NA	21.503117476410146	NA	NA	NA	NA	NA	NA	NA	NA	NA
CD44	CD44 antigen	P16070	2	81.537	24.554768931344782	24.41349284926917	22.54179127670507	24.17984937385434	23.57603659317764	24.663328094314096	24.844146427858988	24.16883141531322	24.67378600557293	24.9698587600447	24.533475260507856	24.15573911784351	22.845917150325477	22.95046818015114	22.764705790351798	24.186517011454008	24.017472771809686	23.14870704983796	23.040370780247954	22.681192106423822	22.957343647620696	23.631969615379937	22.716248172930122	22.83275982122767	22.637672161976575	24.040104733631885	23.92385430977194
CD47	Leukocyte surface antigen CD47	Q08722	3	35.213	25.059884797126863	25.187006046036906	24.93477213693945	24.94950358672672	26.169963155038133	25.53291345853502	25.767303872415717	24.613502214635325	24.403991810669424	24.049303944246795	NA	24.41621000787987	23.665011247961125	23.962071756593588	NA	25.400543792403866	24.989178666013878	25.090977410338915	24.96563574999753	24.83271062683854	24.22637983970653	24.120048916549564	24.124986459118723	24.376880778644633	24.379973581149493	24.52234335398279	24.972326086754656
CD58	Lymphocyte function-associated antigen 3	P19256	1	28.147	22.36276735999445	22.615980069847772	22.5880354614743	NA	NA	22.64933786851217	22.869750724579788	22.690377668290104	23.03726775801755	NA	NA	NA	NA	NA	NA	23.05348947463156	22.383417668975824	22.61827445668019	22.475607959699637	22.855350193556497	22.861442352110743	23.038687339128124	23.211747514627284	NA	NA	NA	NA
CD59	CD59 glycoprotein	P13987	2	14.177	23.570158311758753	23.411002000938716	24.27566403155695	24.664035255069777	25.159675219123777	24.913310383324138	24.55356406169861	24.215194580499315	25.601657152781385	24.90257135382945	25.1664785739154	24.719690624296078	21.296042606741132	21.057292465827054	21.79075561559884	24.97917149161622	24.925145367850867	24.65040825336463	25.010573214176056	25.302366286398076	25.070407140122207	25.247568871696714	24.52303810965018	25.432415283840555	25.28484869591763	25.181329348616302	25.495730666094154
CD63	CD63 antigen	P08962	1	25.636	25.82623421895658	26.24553918959937	26.202669136079024	26.336443744275698	26.66390757316276	26.060227238465956	26.41863056412511	26.063580875664954	26.66319977347149	26.902976200535164	26.806767386748973	26.281994648711894	23.99507966066428	24.145773195280512	24.278649629481123	27.19984119538288	27.549857855458328	27.22681896881165	27.118705291592185	26.77282054376193	26.799839242891295	27.15269916287101	26.574903516011894	27.027700876742493	26.631738225045666	26.551349352831444	27.234572992484544
CD68	Macrosialin	P34810	1	37.408	23.599384647364893	23.45549924214542	24.135728791204208	24.14044345543936	22.854311981056398	23.171891151215092	23.623087366174644	23.38365672810439	23.333946936462063	24.42586403945525	23.565692520627415	23.101627014171555	NA	22.705367087424207	NA	24.89344106858212	25.10146905912773	24.65883396118737	24.971861300777718	23.612542870616622	23.67714584835312	23.659162338600922	23.695844055819563	23.477004201721172	23.074752725182407	22.75827885037139	23.79145525530472
CD74	HLA class II histocompatibility antigen gamma chain	P04233	1	33.515	21.198026118664018	21.809050780279108	21.243402537789876	21.165241854363764	NA	NA	NA	NA	NA	NA	NA	NA	NA	NA	NA	NA	20.721454683454965	NA	NA	NA	NA	NA	20.76249357194054	NA	21.027232172572575	21.740740173003886	NA
CD81	CD81 antigen	P60033	4	25.809	25.663874347338066	26.032124295554055	26.13395011478481	26.237748863838505	27.184643923927624	26.697851427819785	27.05362959242337	26.836167880611917	26.664007265755828	26.915376002529705	27.22103323452896	26.998810044227703	26.207690258974843	26.08395357274881	26.351647736164267	26.10705880404882	25.922235869519263	25.91991001346394	25.88321807398564	26.498900405177586	26.592199070481726	25.87622086577823	26.34147368778551	26.644753096047637	26.496171108011836	26.324993519699383	26.44665474823887
CD82	CD82 antigen	P27701	2	29.625	NA	NA	NA	19.864452035835285	20.252763765374354	20.299966279023742	19.992615332129247	19.745643074913453	NA	21.210102845462814	NA	NA	NA	20.202201551580934	20.46596672564901	22.784884494459774	21.574807973067685	21.430102442168547	21.77035221481478	20.846601584555344	20.87290724292093	21.967256292754897	21.3892284811226	21.07882559893133	20.914191940598478	20.479494437926512	NA
CD9	CD9 antigen	P21926	2	25.416	25.210219339942462	25.127780126818216	24.946335096564788	25.848519034029472	24.864636435102774	24.48284266506247	24.260306480295867	23.958075734584078	26.17772888826628	26.24363584996849	26.370435912097932	26.23639532800241	20.701866386707103	NA	20.43057928277547	26.13630362382468	26.245099800351944	NA	NA	25.885966476504123	25.956954126848828	24.61987603288356	24.190053383700388	26.282419788287925	25.897418081928024	25.71513878835902	26.113939569973766
CD99	CD99 antigen	P14209	3	18.848	24.75644912873618	24.855717390049712	25.19014465423742	25.13521729037697	24.063681053534474	23.843921232077946	24.653419366376788	24.404137784154685	24.601289286466383	25.1903533941559	25.032616147130767	24.12968802663704	24.0071910156826	23.82871161019566	23.283964104361637	24.58931680618229	24.72043817462857	24.84570997387054	24.421901427847196	23.4467482272605	24.05778280414423	24.89125918158843	24.16501876248045	21.453904325601307	21.92611427295057	22.338876630189652	23.10169218253742
CDA	Cytidine deaminase	P32320	4	16.185	24.335509107193857	24.3915607397158	25.34874891923466	NA	22.905360166448766	23.19535012403908	23.621944561937013	23.727823337168118	NA	23.32962952336608	23.601396128460074	23.290121074160382	26.289505852363234	26.536456779806656	26.07637304019989	25.45852119369028	25.482880303284418	25.06082983044277	25.419201946462714	24.73712736510344	25.36909501422077	24.545779647958696	24.440984784503947	24.01803941953819	24.05990378702733	23.54503085119007	24.71630496136931
CDC123	Cell division cycle protein 123 homolog	O75794	2	39.134	21.929189855907644	21.839596091298773	21.677263744719674	21.757096909447498	22.70934541404671	22.03165880559343	22.139205693939772	22.030339510167074	20.686405133618713	21.00801318177203	22.949392620136756	22.880799439617064	21.521515313613122	21.2194097511926	21.038564776525916	21.02011533799098	21.842387635748132	NA	NA	NA	21.9168912489178	NA	21.755733978359935	22.507254672403782	22.215355593837586	22.572001240290177	22.51632581066889
CDC23	Cell division cycle protein 23 homolog	Q9UJX2	1	68.833	NA	NA	NA	NA	NA	21.814265288160698	21.599573771673747	NA	NA	NA	NA	NA	NA	NA	NA	NA	21.09362559004917	21.510613810287964	21.74884304788214	NA	NA	NA	NA	NA	NA	NA	NA
CDC34	Ubiquitin-conjugating enzyme E2 R1	P49427	2	26.736	23.661453116719223	23.53048558414691	23.246379000668703	22.769914611188845	23.62470392158255	23.43704330340247	23.701094888481826	23.46823294118397	23.460993052873548	23.39314724801526	23.51464646037539	23.56790927924387	21.13823052927664	21.374285967031938	21.15253780039967	23.444073275039422	22.263365850856246	22.188114051287542	23.002434387788952	23.416673181364878	23.141447620857576	23.159652407407968	23.252975421124518	21.841294495807254	21.838802354379226	21.62933384035844	22.019150840834868
CDC37	Hsp90 co-chaperone Cdc37;Hsp90 co-chaperone Cdc37, N-terminally processed	Q16543	8	44.468	25.391192286942427	25.795758462176707	25.2060591217138	26.5093716698972	25.87775598776743	26.002836042400396	25.669294838463316	25.67912477021472	25.82425755224979	26.319417875340164	25.725036552702427	25.71410798036446	24.968110536338415	25.435821686606765	25.53150968031504	25.367135856525437	26.63811499129733	25.73070998536273	25.591078174102556	25.79108688317374	25.918538697316734	25.739698392121255	25.795965206327836	24.122476433791412	25.547580638820286	24.30781522960998	24.30577805925256
CDC42	Cell division control protein 42 homolog	P60953	7	21.258	28.41716204449633	27.33798620354264	27.155097707138225	27.171896008063165	26.819950888304326	27.15199430993887	27.47410886096614	27.587099769500604	27.246680696801782	27.32962243728094	27.53469424574842	26.949170024474455	28.226709640668666	28.294753033797768	28.41532743174765	27.412147836709778	27.334230960071494	27.550824221317477	27.26244443346448	27.328919032259726	27.327282290161833	27.36229193591553	27.344731136373106	27.129724483923475	27.322388790390086	27.410206082404038	27.185407617684895
CDC42BPB	Serine/threonine-protein kinase MRCK beta	Q9Y5S2	24	194.31	26.629880772419774	26.277361407787524	24.617449493383937	24.964469679706028	25.76121116825218	25.874361255126715	26.018633303911074	26.108402352761622	25.918134300710868	25.38416863603696	24.91616230768181	25.77931595373552	25.49010529264443	25.478268110667592	25.37944951936575	25.452798123986177	25.724768308615396	25.618891516870207	25.663480303221988	25.86365921513204	25.74564124691667	26.32258222611356	26.426006045247043	25.576959939422927	26.36392974850535	26.266006783032047	26.090674311884257
CDC42EP4	Cdc42 effector protein 4	Q9H3Q1	1	37.979	NA	19.7479050774334	NA	NA	NA	NA	NA	NA	NA	NA	NA	NA	NA	NA	NA	NA	NA	NA	NA	NA	NA	NA	NA	NA	NA	NA	NA
CDC5L	Cell division cycle 5-like protein	Q99459	8	92.25	22.892624435413694	23.212250016423	23.582781920010262	23.818395233925592	24.592462730869656	24.206166288641597	24.208018134554287	23.49623540995018	24.078663097736012	23.726282497414154	23.66323896500628	23.45491208829028	24.730272096943537	24.56301664214822	24.84182494922701	23.672922110699012	23.139030325736563	21.924579703136153	22.660062876851413	24.107870873076124	24.115370903182125	23.731837372798395	23.907013380787646	23.784783598827786	23.82553967932514	23.466944381466405	23.592873095001174
CDC73	Parafibromin	Q6P1J9	2	60.576	19.423003153810427	19.763361781793414	19.902330958276522	19.46858634843803	NA	21.097137901737398	26.585841238251533	21.622747727594124	NA	NA	NA	NA	NA	NA	NA	19.183070075501945	19.581357046587712	NA	NA	21.4767151132434	21.42481860739086	21.61235722672312	21.90758044476803	NA	20.675064150763646	20.830068324527907	NA
CDH1	Cadherin-1;E-Cad/CTF1;E-Cad/CTF2;E-Cad/CTF3	P12830	13	97.455	26.67942980097694	26.68341724613117	26.15483194402779	26.023051602211844	26.436617227747853	26.677274826894177	26.593635000990588	26.888388954194006	26.8957472577739	26.828560743780784	26.18264419718318	26.689309897614905	25.206050846115374	25.67170503493898	25.67825165927492	26.798379534499666	26.402788030895593	26.355373491630935	26.16366238374612	27.052735170308146	28.09167449006801	27.070777156386626	26.736091645825425	26.782778128202402	26.89805945076622	27.06664095737409	26.668564509356344
CDH2	Cadherin-2	P19022	17	99.808	25.685971121601817	25.59117032872647	26.008355492854413	26.05247751717301	28.42545982212453	28.282443029154912	27.012523368373913	26.619578003261353	26.87043368039933	27.03020659566551	26.821961706942623	27.17394178626838	25.31081978007297	25.28411185366499	25.451658460418543	26.367731922328943	26.290429148998598	28.273429278716833	27.95592050391882	25.753420176817762	25.830769267145392	25.106290633493842	26.30029767057124	26.32059197356439	26.135034524012532	26.579343215631248	26.240799875249316
CDHR2	Cadherin-related family member 2	Q9BYE9	9	141.54	20.314253197912898	21.910705423855298	23.11756985301389	23.919937425833368	21.74603800174596	22.082054626982135	22.11333392952517	21.57371151652488	NA	NA	NA	21.62276625013517	NA	NA	NA	24.51752216671605	24.530277580574086	23.490108625319962	23.649744947009026	NA	NA	NA	NA	NA	20.808665226141777	NA	NA
CDIPT	CDP-diacylglycerol--inositol 3-phosphatidyltransferase	O14735	1	23.539	NA	23.60951150027786	23.658669982884376	23.757490799804735	24.507985833226222	25.181619822033063	24.676537010114473	25.184713645802297	25.02468024559264	24.549172558094227	24.90016991052571	24.882910142718735	23.19224413223963	22.76120646277225	22.88100959960503	23.0907178240096	23.432558955686737	23.187448622272306	23.358189800751447	24.208052205653942	23.924067742405484	NA	24.425176748711763	23.59122578524341	23.871591989221628	23.51547615350372	23.25530290818253
CDK11B	Cyclin-dependent kinase 11B;Cyclin-dependent kinase 11A	P21127;Q9UQ88	4	92.619	23.446945999431215	23.50089759646209	NA	NA	NA	19.845562407145202	21.74001230038691	21.04649272553749	22.58830810794739	23.063911254648097	22.068865468667376	NA	NA	NA	NA	22.055307538839173	22.303641020870614	22.777319678965156	22.376637917612072	21.231463042530002	21.01497190901363	22.186112598764566	21.063641496533876	NA	NA	NA	NA
CDK13	Cyclin-dependent kinase 13	Q14004	1	164.92	NA	NA	NA	NA	20.720643805675223	20.91224475597395	20.512507592834325	21.106441052640918	20.805452997639975	NA	NA	NA	20.55782568168849	20.23580880986357	20.16201733680451	NA	NA	NA	NA	20.62802020723572	20.873161339181706	NA	20.954138596885848	NA	NA	20.575706707585553	20.249592074137148
CDK5	Cyclin-dependent-like kinase 5	Q00535	5	33.304	24.784800841819752	24.93463621605057	24.870257582058372	24.08859113050562	23.843497668044627	23.87604787072398	24.00675232564273	23.86300534709757	24.269076705082455	23.592432432415954	21.73849335291264	24.230249808022393	23.35683624250472	23.11967447786111	23.584008282570274	24.30607850426039	24.550673918943723	24.006372604630947	22.115169218918652	22.302238316778187	24.20174350482675	21.437468824218975	23.53365078874129	23.90352260809587	21.519504223465553	23.788639123410995	23.426059050028456
CDK5RAP3	CDK5 regulatory subunit-associated protein 3	Q96JB5	18	56.92	25.648562642306693	26.41720137608273	25.643899261089118	25.81218222478052	26.382462398405785	26.439378503640384	26.661599090859504	26.732792996709072	26.70135118433503	26.88005541591871	26.621443451061772	26.870322972173717	26.539580988891274	26.218647106892554	26.30861427387299	25.774613850544313	25.594755026346014	26.36445178101487	26.34910842859078	27.24690446720868	26.78683245237221	26.966993019924942	27.126929128271755	26.98825073284653	26.94151474259943	27.147320256757133	26.835592261237323
CDK9	Cyclin-dependent kinase 9	P50750	1	42.777	NA	NA	NA	NA	21.304437048008246	20.47182586837365	21.331444663027	20.704814246098508	21.776615554718248	21.91684835233101	21.548434214076117	NA	20.630197908690896	20.22077213388124	20.538866151022162	21.10109846913224	21.018942322775892	21.2338952651993	20.938899429703596	NA	NA	NA	20.858455248830538	20.998855416531697	20.055251239205546	NA	20.68249088541426
CDKN2AIP	CDKN2A-interacting protein	Q9NXV6	5	61.124	22.396836920602695	20.291371726167874	22.6675497901494	21.907616578037768	23.422518414042855	22.79703816959178	23.204332438484066	22.818738282133253	23.65055142737186	22.413240743492295	21.62804583340843	20.767264578775972	23.519557748010364	23.62410665456658	23.55195931527038	22.428663856646523	22.552724658508474	18.025191584274914	NA	20.421433986174165	22.894581927492936	21.00992907720046	23.545515937170478	23.870006757102793	23.55030052508583	23.697561638619348	23.80571002034293
CDS2	Phosphatidate cytidylyltransferase 2	O95674	3	51.417	23.942632736107214	24.217508714576468	24.26087358143812	23.901505577905127	25.082671806459388	24.923627083130384	25.211409543143546	24.739884316494084	24.863388276347052	25.394638265712643	25.221218468533323	24.810105142302774	24.203195248493422	24.627288539655844	24.420103393112633	24.77506327135805	24.991312023352933	24.939989020636624	24.98947540769357	24.96071566734335	24.928162451168262	25.564966122637472	24.991158627047845	24.82626255834831	24.25786961887622	24.733415178512146	24.88403866093497
CDV3	Protein CDV3 homolog	Q9UKY7	9	27.335	25.994058570613916	25.963361343710048	26.19519334767501	26.389519344099092	25.102121468042874	25.416012746921993	25.46602473570445	25.132272975381397	24.8572393270669	25.76261727463455	25.739463623337706	25.092407665948066	24.77922136950491	24.791376504664946	24.49164815269502	26.59099010892318	26.52108671939103	26.507936901630103	26.42777551344826	25.493737314614158	25.42551720842173	24.88315311240016	22.674553037613535	24.719319679218323	25.260764893795944	25.02200377592412	24.66150492626064
CEACAM1	Carcinoembryonic antigen-related cell adhesion molecule 1	P13688	6	57.56	25.86100797365137	24.60360256034025	24.924332414134867	25.32047656718086	25.6411559842715	26.900410341717624	26.669571397841963	26.51031108648875	26.791814432297798	26.61821078993283	27.012796479206592	26.989838608394244	24.493108917359507	22.749691161857797	24.535791857014196	27.326881489617705	27.3407634148182	27.453861323029685	27.44744273651584	27.92187232154994	27.535195840589253	27.607261625987334	27.642924716561396	27.629886425917604	27.71561039796844	27.72178889251216	27.81603597977991
CEBPZ	CCAAT/enhancer-binding protein zeta	Q03701	4	120.97	23.234787273225166	22.79718223927516	23.309341893083413	23.25303486955783	NA	NA	22.761603073805986	NA	NA	NA	NA	NA	21.694239501285367	21.65669658020682	NA	23.86597460630569	23.658160933499076	23.529526616378476	23.299398981321858	NA	21.902648103682118	21.823733578765847	NA	NA	22.651340142832822	NA	23.28910905548561
CECR5	Cat eye syndrome critical region protein 5	Q9BXW7	16	46.321	27.617838721225063	27.4802263280478	27.579191660628453	27.343452463983176	27.661073959994027	27.790817240433157	27.564808353513094	27.399477716070827	27.85951621218306	28.014423707430623	28.089376249648254	27.917236527843613	27.484980816320522	27.577702918651262	27.350192526195322	27.773078565258174	27.933438935087622	28.029900858955315	27.928088723502313	27.715131868145072	27.819853230913857	27.830755341301597	28.000186255696605	27.845915673968406	27.998353709294953	27.984345147628787	27.8093548413662
CELF1	CUGBP Elav-like family member 1	Q92879	4	52.063	22.87918652756818	22.424472346524794	22.14899408452382	22.350557848715717	20.646256223238026	20.093627863898554	23.567482120699374	24.024708845002415	24.496373813722045	24.595170218909075	24.637459409476584	22.862506724970842	NA	23.283948938522713	23.30772987917321	19.4414982176259	22.47373636236164	23.40309236411131	24.06780506428204	23.480269666942988	23.68014417650034	23.689589125909542	24.551117880060474	24.55275678726359	24.30786146754444	23.834592829963015	24.61840622703268
CENPV	Centromere protein V	Q7Z7K6	4	29.946	24.045650683890166	23.48887537935046	21.846053383772706	21.724353077817703	25.792015762937694	25.60072256159239	25.913234250577524	25.707749866471744	25.753598941687493	25.60058327353679	25.391534441455576	25.695285202491256	25.43205903788831	25.449976599020466	25.567146116756753	20.65694745100528	20.77168825869186	24.62758563162147	25.131738467359078	25.03237555347595	25.229639327032487	25.49086602096181	25.456647664704015	25.470492864908614	25.382954878293894	25.747057902906846	25.439993675588774
CEP104	Centrosomal protein of 104 kDa	O60308	2	104.45	NA	24.05921711878176	23.620840082584706	NA	24.180229654517404	24.695407517208146	23.053558956910067	24.709824383095146	25.54842607846939	25.537378928687495	25.669917900228654	25.441239054537917	23.042554015680174	22.9384082864134	22.878508212123755	23.107157278165147	NA	NA	NA	22.775939525018913	23.79087291023007	23.553103648496347	23.00915774528837	25.05270958696162	25.289451378814356	24.89874723697138	24.10442655541376
CEP63	Centrosomal protein of 63 kDa	Q96MT8	1	81.343	NA	NA	NA	NA	NA	NA	NA	NA	NA	NA	NA	NA	NA	NA	NA	NA	NA	NA	NA	NA	NA	NA	NA	NA	NA	NA	23.242052210354096
CEPT1	Choline/ethanolaminephosphotransferase 1	Q9Y6K0	4	46.553	23.64987064734831	23.957060351575926	22.821295511962568	22.69169220239307	23.644200401450796	23.845487279603965	23.150134249330094	24.617322938160044	25.421513965987174	25.436562948484458	25.50390629375449	23.94583234156412	25.835013114838695	25.295167353063157	24.89207248084236	23.79121117151574	23.59098130781033	23.739294459253394	23.895349051396273	24.019619335231795	24.77047124973314	23.245361862776875	25.033725394743747	22.64897490815998	25.172494580645854	23.716451235631048	24.881623561784266
CERS2	Ceramide synthase 2	Q96G23	7	44.876	27.863443077990247	27.90716633140837	28.178327890861333	27.84770996855729	28.023787284679045	28.280900606726462	28.01156918992681	28.0342379667214	27.78469407105262	27.78082038914858	27.616505207445556	27.78379745920917	28.25015821884726	28.23832918402055	28.2149203303397	28.142922882756437	27.965305547435683	27.953882524190043	28.066961887072893	27.74159903801774	27.854348905319902	27.95744560652971	28.095452408950223	27.84047090630863	27.701258743332517	27.853521355754893	27.868234793672237
CERS4	Ceramide synthase 4	Q9HA82	2	46.398	NA	NA	23.265213407080196	24.012026770054035	20.732134956085595	23.30742483159692	NA	22.935605725200155	20.484408206091274	21.650474460598915	NA	21.274377143827685	24.763444220497583	23.546983344356505	21.5030654295943	22.646469610777316	22.185512957783267	21.888098654688	22.07871426672113	22.46046920558028	23.200731531060825	22.052066704089405	23.33593332288534	22.35682155428448	24.036326414707183	22.678647607747358	23.236382578780102
CES1	Liver carboxylesterase 1	P23141	54	62.52	34.28247545726868	34.190244889666914	34.307895721360744	34.29318157031198	34.47475282443085	34.5975140119297	34.46125360238688	34.527126630237554	34.827893689335184	34.64943643964173	34.84685462767176	34.81594546613191	35.402956389759694	35.34044131474343	35.37068879758453	33.888082759833885	33.88630287671023	33.89937944911871	33.931420034659624	34.08788999879405	34.03857864718588	33.920071824710874	33.877923784795	34.42675018313729	34.279714588156445	34.515364096886465	34.2545189698511
CES2	Cocaine esterase	O00748	20	61.806	30.797497600958444	30.580335508169426	30.67742287087045	30.72445611070023	30.773551567088205	31.038527271388375	31.04455113461293	31.01658356575834	31.23146805738761	31.270050795873765	31.28685697361113	31.293165802359262	31.115411729203082	31.235521622320533	31.189675396237732	30.214226773988123	30.202481449722896	30.34289777631782	30.27981861235235	30.66610752597697	30.571292391221704	30.535115371363155	30.55155921367035	31.185371282361544	31.07595279821666	31.08562980502937	30.968594440654016
CES3	Carboxylesterase 3	Q6UWW8	7	62.281	23.596888326068168	22.823583983317228	25.064059576514317	25.069214748059927	23.52067662038543	23.686231293024974	24.14337998472493	23.587230437101475	NA	22.255030604568674	NA	21.35291354595426	26.14521041124823	26.386901972631364	26.341723239487017	23.272139342589682	23.370637612289414	23.36016915823258	23.14844321644614	22.055944024614412	22.662592992131344	20.79141323991756	23.83938447448113	NA	23.910763752749524	21.50887679804805	24.040794855282527
CFB	Complement factor B;Complement factor B Ba fragment;Complement factor B Bb fragment	P00751	9	85.532	25.7494499006502	25.667472426012168	25.540034055086707	25.657934347387915	25.959883506241027	26.116892898893383	26.16232089907198	26.82059058244498	26.40109761387224	25.891621326472922	26.580048391346978	26.562415601188725	26.48948037735353	26.683425000650814	26.836544621077657	25.299565391391965	25.02874795704372	24.856582863529567	25.190117899752643	26.345421980227734	26.08223526080325	26.09116623521807	25.788828682988637	26.36952392143872	26.34003193597433	26.73655407921658	26.38328592840923
CFH	Complement factor H	P08603	10	139.09	24.62390296302177	24.80897269985273	24.641814687771358	24.43339049376145	25.372733355401678	24.770365910767033	25.78642884653182	25.996668326834154	26.103639027204977	26.06563109030818	26.162336355815384	26.53363591260257	24.76854003676892	24.893866175315885	25.2762609088779	24.51881820577681	24.025047775795777	24.649918767251137	24.94813646575571	26.006930536918482	25.825054804782773	25.67802688680206	26.10801727977301	25.887887944443726	25.767828309723726	25.804336964442747	25.516199577745546
CFHR1	Complement factor H-related protein 1;Complement factor H-related protein 2	Q03591;P36980	2	37.65	NA	23.28478745044589	23.304078846935532	23.55558391243749	25.553027720729332	23.948274896884946	25.263974195607716	24.366927089446698	26.046011870371892	26.442210539724748	26.248555912808506	26.15352450793089	23.20875843847888	22.832559617186007	23.80201467236006	22.80663469190425	23.51611608522383	23.436625337120297	23.31007458901734	23.82025287056534	24.037166995907143	24.58695805002715	24.089090696386677	20.773531812918748	23.835752540818085	23.77327893393882	23.801434547946798
CFI	Complement factor I;Complement factor I heavy chain;Complement factor I light chain	P05156	7	65.75	24.038730264144654	22.225198966367792	24.781499188072168	24.822208659131583	24.837708014974602	24.84135969296843	24.44245482848718	25.081231648059024	23.68515598684074	24.48762912282026	24.677835334663136	25.04088670756923	25.33825838573639	25.246336491148256	25.123423213224207	24.78053804926835	24.744638864477068	23.960371537014026	23.99942981528843	24.572699112872257	25.13543596993442	25.42246976995971	24.69859196278332	25.394033757641317	25.91545957537013	25.8025456162988	25.351021738969777
CFL1	Cofilin-1	P23528	8	18.502	30.966948010370828	30.974382544444246	30.92805012546988	30.925119080292056	30.219330024017147	30.427625313378414	30.405009491747265	30.426318860687466	30.057238252683582	30.436312070390244	30.3712812137313	30.14470934448819	29.596095581574794	29.582781923573926	29.720581235598146	30.715928584886882	30.73136353780599	30.56970878623359	30.618645785170756	30.482008901681503	30.32263826228006	29.969762846577154	30.13611307679045	29.8956771682476	30.152230453547887	30.219350907786193	29.788100356495093
CFL2	Cofilin-2	Q9Y281	13	18.736	30.07671457983397	30.53804466718489	29.988113592006677	30.122472479068733	30.378009528805336	30.65180581758188	30.48116683653884	29.97275786177341	29.7379184029853	30.02077405551951	29.971825799024444	29.87955963486172	28.828109664744943	28.9403606789624	28.823075053721332	30.479426192286716	30.281385276474175	29.86015611259281	30.509176662610564	30.558824498732335	29.62024736116245	29.48198111181984	29.395908343210152	29.163667578527196	29.78551886433116	29.81525485779428	28.906862930171265
CGN	Cingulin	Q9P2M7	35	137.06	27.42031702226872	27.426333320052592	27.33018061742513	27.2830205961383	27.43663874621754	27.699670824881636	27.465838970157712	27.421296968523187	26.98231279538544	27.301971351799388	27.428943728528743	27.0922149683176	27.186580626612447	27.007636378368765	26.83659658480849	27.066550461366198	26.75849788173923	26.925785204421437	26.876482188613437	26.93347029070233	27.06563818261393	27.13204453124952	26.94862002869148	27.101444279088064	27.03249056306182	26.99143875131537	26.69913376566079
CGNL1	Cingulin-like protein 1	Q0VF96	14	149.08	24.599455907400014	24.230796403914823	22.67847710075744	22.639844359332017	24.553305601043498	23.096734681685042	25.062361702112938	25.24085264878527	22.314030978332788	23.238912280708156	19.510305412415974	25.15099816578676	26.234276878885098	25.97603028421385	26.238374789671063	22.360938646710885	18.50962335947429	22.12102126053332	22.977256566439912	24.971031773189495	25.447946242268998	25.02878464096264	24.924610692418774	25.464032939487815	25.482230888884473	23.709665754406203	23.962785842883434
CGREF1	Cell growth regulator with EF hand domain protein 1	Q99674	2	33.456	19.409410430953336	19.47767436814098	19.805210466975353	19.92499904267263	NA	21.68013583347755	NA	20.32003165929536	21.26058324818652	21.38994312829618	22.702272726311932	21.70073880273366	21.786285854595498	20.04634637851931	21.54166363564805	19.208935553265796	18.99021597093747	19.683832550013918	19.45921924388906	21.56528584822366	21.513473931337323	20.60378336357703	20.020367730221437	20.484811120946972	20.230606575620378	20.245305733821326	19.957911408756637
CHCHD1	Coiled-coil-helix-coiled-coil-helix domain-containing protein 1	Q96BP2	1	13.475	NA	NA	NA	NA	NA	21.461514269806443	21.5781671931433	NA	21.527458935525935	NA	NA	21.070063938313936	NA	NA	NA	NA	NA	NA	NA	21.494125187997653	21.15399766868869	NA	21.687122536814684	NA	21.802265514417805	21.119239676894637	NA
CHCHD10	Coiled-coil-helix-coiled-coil-helix domain-containing protein 10, mitochondrial	Q8WYQ3	1	14.149	23.926590701212483	23.70071005860091	23.30359943476188	23.81573272111349	25.025791226917356	NA	23.947469429048958	23.88589956867022	24.728834619343033	24.469092623882013	24.52866383200125	24.64965884885855	23.899939938077708	24.228310061996638	24.192435081308943	23.867893741380556	23.759560704915266	23.750052679057625	23.366150762953176	23.84316842910477	23.386193366215657	23.991904379409185	NA	24.0313336412976	24.467960281716564	24.485679407943977	24.056389194054
CHCHD2	Coiled-coil-helix-coiled-coil-helix domain-containing protein 2;Putative coiled-coil-helix-coiled-coil-helix domain-containing protein CHCHD2P9, mitochondrial	Q9Y6H1;Q5T1J5	2	15.512	NA	22.856618411429565	22.829577672905963	22.618142225433488	22.876411314247477	23.018983464976998	23.034359715458606	22.64767564740611	23.6812454175193	23.29874619049579	23.66797590055816	23.113423483211378	22.782541140069974	22.225241921532664	21.847735863328943	22.2793060040149	22.610026419914036	22.625064248854223	23.00064293978877	22.750941071096236	22.950842880046366	22.962969274994627	22.350998700663474	23.154021588936438	22.773921106263046	NA	23.019317116987963
CHCHD3	MICOS complex subunit MIC19	Q9NX63	7	26.152	27.1997639217711	27.328746993926302	26.810926099341543	26.978303173782564	27.4185581319608	27.299920588692856	27.170193074396003	27.100484511898742	27.59797426177626	27.6090299128048	27.897549972890168	27.47496000527496	26.26609469516969	25.983949947510084	26.218812791769828	27.184756781185072	27.265587327635053	27.34573406796902	27.12452310691659	27.536690034503074	27.52809065768556	26.98942687580294	26.948340752347796	27.921534608412557	27.296109026407116	27.15716665300372	27.186597905635068
CHCHD4	Mitochondrial intermembrane space import and assembly protein 40	Q8N4Q1	2	15.996	24.585673061079135	24.83960785164865	25.24243236288258	25.23334692234696	25.46081528029618	25.019325760038207	25.36755390903783	25.10243064972761	25.41105771408489	25.889267474056858	26.268096914205742	25.709634633419405	25.842556715677517	25.440799026032856	25.382015324877145	25.552257594682736	25.296259852522326	25.368820879391542	25.310499974555114	25.688847921982422	25.671815267379564	26.061130561211712	25.627994509061722	26.01666855306481	25.47416728519267	24.965909570802594	25.759746395577373
CHCHD6	MICOS complex subunit MIC25	Q9BRQ6	4	26.457	23.99335371931059	23.95586736932792	23.979427972237247	24.221390906933173	24.29510567648233	23.931267319355733	24.05926925771753	22.62682146616951	24.369664446571726	25.06903066782443	25.10757686879831	23.94341302502231	24.417554951309093	24.246524610145762	24.45529081616622	23.97380815656198	23.856205999184063	23.974149262807252	23.589396466156465	22.95007396694954	22.870538820083425	NA	23.76986238248066	24.526757625323732	23.851202524583258	24.092281204325694	24.20402193883838
CHD4	Chromodomain-helicase-DNA-binding protein 4	Q14839	10	218	24.277456552477524	23.40973515926497	22.97057650053408	22.813822994468858	23.25014889604398	23.88774862456806	24.602377093014496	24.438201777931013	22.041928842958875	22.719981755243502	23.30895802687224	22.441662632088295	23.114332290531856	22.42836755328956	22.199272895329592	21.84433949173033	21.90020444241688	21.239076752964245	23.383479419912213	23.624323911124286	23.46363939024826	23.106352996484887	24.045540801431088	22.74957062842104	22.17701496564022	NA	NA
CHDH	Choline dehydrogenase, mitochondrial	Q8NE62	23	65.358	28.82018552608222	28.654670346625522	28.61976212285198	28.680256052396572	28.618077792694137	28.656608662319407	28.51658858455599	28.93619992725094	28.72755357295771	28.42294440908711	28.645815260384317	28.70916349804019	28.262184215254116	28.394089926605446	28.48026153882352	28.28347961509425	27.790011214484842	27.983030852661614	27.98108942295859	27.766430271564424	28.051411424556257	28.19936755609313	28.087020256357498	28.04405410400996	28.21362539769867	28.178406026995297	28.0163836884187
CHERP	Calcium homeostasis endoplasmic reticulum protein	Q8IWX8	4	103.7	23.08750672328489	22.388509285191034	22.00509512375548	23.002738113243325	22.465674053128552	22.574886727643978	22.567719549254548	23.093359583062863	22.983612968595963	22.45338779998975	NA	NA	21.969707693429577	22.40092678569342	22.07946774603745	23.00812090560656	21.887026921966118	22.05255290290171	24.246893462422236	22.02650024672193	23.07962280302224	23.767898310002778	23.602000991420503	21.927734915769314	22.829848646622885	NA	22.900032521869548
CHID1	Chitinase domain-containing protein 1	Q9BWS9	10	44.94	24.872597255670698	24.636297173363126	24.400441046943342	24.595888396978253	25.409289596531387	24.919172178277144	24.91377911908794	25.58304319261864	26.168498496228374	25.53633547672024	25.936668309138213	27.019917347915936	27.25021586093692	27.142968904382997	26.94067703321018	25.30817877817303	26.087530537079488	25.438138071914345	25.69298126401076	25.603423830488374	26.23844956422073	25.760817301054324	25.979926146604036	26.324386066511572	27.277744534026453	27.161310875753195	27.243115332650213
CHM	Rab proteins geranylgeranyltransferase component A 1	P24386	2	73.475	21.257219451776542	NA	22.65305082260602	NA	NA	NA	NA	21.27882755949929	NA	NA	NA	NA	NA	NA	NA	21.746204026295707	22.0007944835506	21.96966892090922	21.572428116994864	NA	NA	NA	NA	NA	NA	NA	NA
CHMP1A	Charged multivesicular body protein 1a	Q9HD42	2	21.703	NA	22.203320840893404	22.155575957400174	22.125623525843615	22.296263545349973	20.298259524508943	21.44341475928367	21.778672926472076	23.28519765706089	22.525982930722385	23.030905303599184	21.061585169247053	NA	20.729901708597914	20.76195918185222	21.633783982898258	21.914685423555575	21.965730620133584	22.09435193656968	21.479085788533517	21.737495504267933	22.932082125012435	21.467441211474416	21.483862651430947	21.317693624162445	21.258130756951957	22.23472643531253
CHMP2A	Charged multivesicular body protein 2a	O43633	5	25.104	23.936214742432917	24.116831615865046	24.6623017610682	24.334194943993566	22.75928537367063	23.61113250629142	24.337932040752285	24.29060568398237	24.376291016138836	23.35129117322164	24.29930481547636	24.09137964770496	23.28266884866472	24.035519836406763	24.102157632875922	23.444930607143732	24.141623573788806	24.24194637408553	23.827419021137473	23.921776213427684	24.479007163100817	23.893790543382416	23.6254813456723	24.075181950462323	24.143091793089233	23.654912228149158	24.058008770085877
CHMP2B	Charged multivesicular body protein 2b	Q9UQN3	4	23.906	28.58834144997349	NA	22.56906122268498	21.880026012504217	21.60101331518276	NA	21.566967558077287	20.915416699718442	22.581548127413434	22.51001335066909	22.460661304756812	21.074856949502838	20.540312810147498	19.747211593718063	19.74057821301752	20.74128888117422	26.955333289614273	26.81684158273508	26.7913473207637	20.75047937174339	20.846557379790276	21.40186970057855	20.556991256502883	21.229305829340262	20.847328945634374	20.752055116971576	23.525469299102795
CHMP3	Charged multivesicular body protein 3	Q9Y3E7	1	25.073	23.55340853988058	23.075037127888713	22.68333508700109	22.698142038379025	NA	22.794597334764873	22.926208339736313	22.989190186420707	23.236126155893515	22.616539015146657	23.433707282470607	22.99189906513415	NA	NA	NA	23.22636398494584	23.230998118334114	23.096496250489317	22.967794827085456	22.848625208224924	22.89970457399452	23.442713974142336	22.618383660259305	22.61247302370574	22.799466987511494	23.077901523825197	23.08099474599446
CHMP4A	Charged multivesicular body protein 4a	Q9BY43	5	25.098	24.722172313184956	24.654762253728677	24.41196266208729	24.333234387982287	24.563273812182793	24.553723853841333	24.77342833271073	24.245376058275383	24.8563404116178	25.034668935361054	25.33034141754942	24.6552351622762	24.23402041841772	24.037695519281613	23.957662155872008	24.333988116407546	24.086022473135507	24.29562890603787	23.99234169017457	24.341068368171904	24.367320429380896	24.801796741775156	24.360657134177124	24.361322636155613	24.405639158449972	24.204505092850226	24.603432201109108
CHMP4B	Charged multivesicular body protein 4b	Q9H444	11	24.95	24.836503742041707	25.67355487407322	24.93334734460671	25.245555708862135	26.215973927587115	25.96171880543079	25.640450918120628	26.312268526568047	26.37953929273049	26.822379909177847	26.61652281127018	25.98469185707267	25.763928774540112	25.42804691221142	25.453963627100535	26.334997494082792	26.382140208446806	26.34905488946451	26.30677359143243	26.930416327115523	26.785567485135637	26.797683200602073	26.185684612070276	26.664507677177966	26.802704006892064	26.244465647751156	26.95332195871692
CHMP5	Charged multivesicular body protein 5	Q9NZZ3	2	24.57	23.260612076706806	23.26232785725699	22.9120250329621	22.515201348809526	NA	NA	22.76958907983832	23.29846272704301	23.759957650227776	23.736430804930002	23.541508270085437	22.99035572193108	23.40733530360091	22.880540687095113	23.295018827423654	24.5099076105194	22.05430143936806	23.709288891610235	22.89205587383301	23.320063966641023	23.537439583464632	23.529113027417935	22.93801059642211	23.222761004683626	23.196479502415684	22.937632870404478	NA
CHMP6	Charged multivesicular body protein 6	Q96FZ7	3	23.485	21.984628482339296	22.253880728713717	NA	NA	22.206959066488587	23.265784678189227	23.173723212246607	23.251145403793096	22.62971986338554	23.144653421914157	23.295474633852955	23.121603851871782	23.989676302134946	23.849502080099214	24.001223211062197	20.830020115044547	22.004964978139363	NA	NA	21.670554731465153	22.21528601854653	21.363631736142665	21.922064384875753	21.724926890751284	21.969330958404974	21.81392519724664	21.984872030558222
CHORDC1	Cysteine and histidine-rich domain-containing protein 1	Q9UHD1	6	37.489	24.336321736531467	24.668068580996227	24.306712770000345	24.541721685072424	23.698704503026327	23.560160057856486	23.634938057426062	22.773654503756923	23.227412050137204	24.36990613544343	23.53380340677129	23.15856395899126	23.152038227265663	23.416036182003943	22.752507377662802	24.17505455156438	24.41233581769751	24.723284400979495	24.82029738254444	20.002407822719725	22.26304183020737	23.182193112499007	23.303809421464138	20.964093112597595	20.493869093564804	22.043158159111343	22.51177445255584
CHP1	Calcineurin B homologous protein 1	Q99653	6	22.456	24.05305849968876	23.973337802327777	22.882026064026135	23.526885032310844	23.505985596583017	23.594589356046292	23.1842137022335	23.61219525643979	24.246102346406865	24.174265296230402	24.17509090261578	23.676384997148	22.07871294083305	21.90517498323065	21.45350830964084	24.602823807164782	25.29796439563301	24.966700481567386	25.03734147125686	25.31505747855936	25.20937366007537	25.34120536004997	25.233211958360826	25.660754887270365	24.82479777774268	24.72049128039083	25.578097977035526
CHPT1	Cholinephosphotransferase 1	Q8WUD6	2	45.096	NA	NA	22.899516585813615	22.23794775847024	22.649913699098633	22.959830687828365	22.17419107962487	22.269406403094102	22.346878084716586	22.143299474778487	22.52581724446616	22.14088558798607	22.125959014485716	22.013610095957574	22.031972319915653	22.16405890774716	22.2204797548575	23.0320436525447	22.442005595440442	22.5652530339706	22.335137226286562	22.619774097763063	22.65389339388252	22.363778625692866	22.48645057223161	22.64574943317905	22.67457958868944
CHST13	Carbohydrate sulfotransferase 13	Q8NET6	3	38.919	22.673349597471137	22.710324834703677	22.179037672420847	22.371318443324505	23.378928078994015	23.527622970336267	23.382927127100444	23.464926849697875	24.021773869123855	24.304353049548823	24.077526385314385	24.537226588516475	19.36655105241686	20.42817591431652	21.022984262791717	21.265060474667173	21.451882996120247	19.650186373571522	21.571860473210755	23.063978619084807	23.075350189795017	23.22620647393672	22.354757450214763	22.822984891539612	23.89748223164417	23.647914332647908	22.647880573882297
CHST7	Carbohydrate sulfotransferase 7	Q9NS84	1	54.266	NA	NA	NA	NA	NA	20.9332128046576	NA	NA	NA	NA	NA	NA	NA	NA	NA	NA	NA	NA	NA	NA	NA	NA	NA	NA	NA	NA	NA
CHTOP	Chromatin target of PRMT1 protein	Q9Y3Y2	3	26.396	19.4903398856708	19.78648475483925	19.658639992030345	19.147712035384686	22.618297889839276	22.480318122666105	22.185271462792258	22.110360990173746	21.85657161480526	22.055401166242895	21.201562766268154	NA	21.78047356483821	21.744917151894732	21.553993482673683	21.98054281093937	19.96741272956622	22.50908886898614	22.418329940090914	21.386217881352053	21.737286144952378	22.556515933249308	21.512749770660065	NA	NA	NA	NA
CHUK	Inhibitor of nuclear factor kappa-B kinase subunit alpha	O15111	3	84.639	NA	20.635999260945965	NA	NA	NA	NA	20.59519356653781	20.4555459989909	21.32100309354515	21.44530077697577	21.301163529490395	19.876353901869727	19.321476127495842	NA	19.15301860081042	NA	NA	NA	NA	NA	NA	NA	20.461274414132724	20.179254903664585	19.949588176463855	20.381708399187644	20.608888125937867
CIAO1	Probable cytosolic iron-sulfur protein assembly protein CIAO1	O76071	5	37.84	24.988410094315448	25.00956552022651	24.43122656995684	23.962102601495864	23.41830534947092	21.652919714139955	22.050051088499416	21.85032819266371	22.72368951187031	24.191040005402797	23.65330638269915	24.391365682232916	24.69621770793063	24.061366426265522	24.72366675822115	24.87831704703067	23.95752993629022	22.318740863965594	22.57778135148908	24.385883489834526	22.8199809247308	NA	22.39850432506448	24.139486693212405	24.238350328312734	24.61173899721733	23.837580535629947
CIAPIN1	Anamorsin	Q6FI81	7	33.582	25.5419970619294	25.020837140993592	25.028904742378046	25.20563286185122	24.860151037180962	25.166705643581373	25.12897159194695	25.010393548366515	24.39634347359989	24.378562743879343	24.725101864051318	24.602632462243108	24.01046169275989	23.87422384150438	24.248065025270257	25.12705818451669	24.995124356747723	25.08881210427615	25.080655825222543	23.948942589261776	24.59451247252626	24.24964076257436	24.55576960669255	24.35422893048308	24.296036032147654	24.68008609020906	24.258264598049927
CIDEB	Cell death activator CIDE-B	Q9UHD4	2	24.678	NA	NA	20.976868435642075	NA	18.304361579432666	NA	NA	21.599719742892702	NA	NA	NA	21.195055478882658	22.08505565215725	21.779210726644173	22.110605257720152	NA	NA	NA	NA	NA	NA	NA	NA	NA	21.166789512794132	20.968232724616406	NA
CIRBP	Cold-inducible RNA-binding protein	Q14011	4	18.648	23.540104905273772	23.178709211478107	23.81424502299175	23.728833926791253	25.84216615429908	26.113972177919813	26.1942120299072	26.50843053652764	25.442201827788054	25.612980048446424	25.724840600913886	24.897025705100752	25.303083418135216	25.854173223251493	25.65297957287828	24.835985978842174	24.72973937750222	23.958896927075294	24.058211634546815	26.266639017471284	25.798815543693266	25.78403768777065	25.941715382668683	26.10476647413435	26.18581912639192	26.091486082190187	24.461262941541584
CISD1	CDGSH iron-sulfur domain-containing protein 1	Q9NZ45	7	12.199	28.364646896425413	28.486459805903877	28.343534661672273	28.458109523472558	28.65609246439898	28.513925581349227	28.53971845939455	28.54172712313718	27.9920941144443	28.688799009655	28.25583007799051	28.05568744519325	28.37440596837456	28.238959640712686	28.38240692141629	28.199148452362458	28.683734374247017	28.84284328052584	28.53861529320482	28.8350175161047	28.842257483777026	28.5405102507618	28.40770465948667	28.123607685154987	28.180530427073833	27.98963754321214	28.099337480934693
CISD2	CDGSH iron-sulfur domain-containing protein 2	Q8N5K1	5	15.278	27.13806446905403	27.06279807284468	27.134287153693222	27.09915413983655	27.610181456690547	27.48008962163197	27.27985133263944	27.20349477805842	27.254889788108052	27.139824174244815	27.284255178422853	27.336211923697512	27.11697722058038	27.30532633297635	27.439016461172486	27.208415161590985	26.897847278406637	27.2452445821179	27.164603860272486	27.038504799582086	27.25127469551294	27.149802563238758	26.97518193552893	27.19867280939785	27.224405236451915	27.394973080350105	27.314418430870845
CKAP4	Cytoskeleton-associated protein 4	Q07065	30	66.022	29.768874094318576	29.704234309509275	29.682040976737227	29.859980950020606	30.10733525909503	30.142178850245955	29.97969871368798	30.121449632137136	30.423672009266348	30.552967371821147	30.672477208122892	30.357964170139184	29.067590137168224	28.994520104289563	28.99762590002745	29.729185604407334	29.828606293843663	29.457758514432953	29.47115630910796	30.174907946770645	30.064791129068766	30.242166214917532	29.923360835119198	30.445224682824815	29.96606817139594	30.101532742289123	30.267412137402893
CKAP5	Cytoskeleton-associated protein 5	Q14008	8	225.49	23.564474960308367	23.386578720030833	22.747640384056133	22.860957093032354	22.737287443851123	23.112602813122216	23.525012890632503	22.998938162972273	21.80692132468822	NA	21.337160091267997	21.628092867950052	21.330576567944078	21.54567936050013	20.559806902390335	24.063369242069008	22.124475606820113	23.055394369577208	22.900557342399026	23.7405169286288	23.759860633394872	23.15806891136178	23.586579096194093	NA	NA	NA	21.114467780209665
CKB	Creatine kinase B-type	P12277	11	42.644	29.005464400934756	28.830335254314164	NA	NA	20.800080292957425	20.477546786959813	20.717790422664798	NA	29.488459444104798	22.092088140160975	21.418892811701824	20.743379213378283	NA	NA	NA	NA	NA	NA	NA	NA	NA	NA	NA	NA	NA	NA	NA
CKMT1A	Creatine kinase U-type, mitochondrial	P12532	5	47.036	23.246574884183744	22.771891514692435	22.589845312532823	22.719270155974343	22.886352513621652	22.12081681667732	22.154751299531483	23.78519905339526	23.70292360415384	23.054063702092137	22.776400697108997	22.929444241066058	23.155981635600014	23.068099363053037	22.432890853548734	22.61938494139826	23.491931613587106	22.392145133279563	22.968334091862367	23.479851938427124	23.11160688118629	23.182252279355332	22.995093761038135	23.514440125820656	23.52647309531492	22.71358434904957	22.996260320814635
CLASP1	CLIP-associating protein 1	Q7Z460	6	169.45	23.70608095916321	23.477205766795983	23.167533669866835	23.329566389862038	26.677756088385834	26.72435122292901	NA	NA	26.84880606638506	27.20580086966349	27.12458554471226	27.101164251336378	27.24600192424147	26.966545075550407	27.226724961444546	23.599012562732185	21.842277696860435	22.01353360774776	26.556814837347275	26.74493466675009	27.03020533416351	27.35891517071599	27.112211841076387	27.27237024990707	27.17855205444463	26.92361794547063	27.43238776775955
CLASP2	CLIP-associating protein 2	O75122	2	141.06	24.09505706668361	24.481960291412825	24.303071897302345	24.265173304348345	NA	NA	23.332818980080226	23.42284198080864	24.471547742299897	22.419113395441727	22.891908943565184	23.72626206858942	22.647891613375194	22.42699603689158	22.572522548576686	NA	NA	NA	20.403779498048323	23.12141403623277	23.19870545149898	24.266481751951666	23.53414712309128	22.9162543000362	NA	NA	22.88897376108598
CLCC1	Chloride channel CLIC-like protein 1	Q96S66	9	62.022	24.80517976730753	24.34919191992082	24.48367517989979	23.749502484460074	25.917801727571423	26.191238167864363	25.82887489251693	25.674369033247977	25.409570264173276	25.298282794979478	25.21462805347594	25.737131960484305	24.646876161075795	24.243427978459557	24.17875983504402	23.71501216891791	23.27344677195338	23.077014411680963	23.92493203007971	25.61484337731393	25.54871810364203	24.89119885690188	25.095494446131447	25.370480278245815	25.117324797453136	25.030728314770748	24.899735794474353
CLDN1	Claudin-1	O95832	3	22.744	24.558035980020037	24.443826171602815	25.040517078947495	25.077806844692844	24.30588904917837	23.122867335799533	23.810057135237457	23.17415548705423	24.168664028331264	24.207961170679226	24.000794232517485	24.221349315216777	24.38003269888405	24.351503703390392	22.80775137983558	24.807513672491467	24.35865830063984	22.1265110172381	22.602031253692815	23.648995308006555	25.13979856249629	23.85979159538634	24.69384632407978	24.907064804602463	24.69978810605849	22.4344135919278	24.582686270334158
CLEC11A	C-type lectin domain family 11 member A	Q9Y240	1	35.694	24.219336514505777	NA	NA	NA	22.855651650470442	NA	NA	NA	NA	NA	NA	NA	NA	NA	NA	NA	NA	NA	NA	NA	NA	NA	NA	NA	NA	NA	NA
CLIC1	Chloride intracellular channel protein 1	O00299	15	26.922	29.390590163677693	29.29349614674325	28.98348178353161	29.04114310302274	28.72704493946093	28.861564553569067	28.928090683750803	28.8810677597997	29.101161343934834	28.891945280900195	28.854328900021102	28.810837239465357	27.32720778578556	27.23243159771519	27.32518966547557	29.64828098923998	29.52355277371973	29.50521081763157	29.552190882765487	29.26564226718802	29.1705140306645	29.1136128230588	28.873977520944656	28.645071818028583	29.016224846368097	29.071777411191754	28.6244892241034
CLIC4	Chloride intracellular channel protein 4	Q9Y696	14	28.772	26.952053046020346	26.916534513942565	26.981947021339764	26.412794321533127	25.84767906689101	26.677846310242636	26.2201837819889	26.65344159694652	26.27890506038524	26.74736782786819	26.110379774283402	26.087066847271096	27.160135188471287	26.794596408138666	26.888547996111285	27.01565533359556	26.984205136858677	26.85690807031049	27.047125270325857	26.313055870987334	26.278477608051354	26.046741753585643	26.24291500922763	26.064614879269882	26.42082662492283	26.659945815331078	26.160558950364972
CLINT1	Clathrin interactor 1	Q14677	12	68.259	25.892624435413694	25.336413976645645	25.684307670567357	25.32220229726566	25.193941449022468	25.479282857992388	26.277902673257834	26.10677916953118	25.743285775640558	26.10764331271899	26.012956977792882	25.97657179620016	26.36937296733214	26.69679547915206	26.93530061398365	24.72617931730715	24.389870802213785	25.774628027161782	25.752520175592366	25.39680393551209	26.178543632435158	26.196392372987155	26.1047798047249	25.621903082194166	25.98209709836862	25.466456202098144	26.028928490966685
CLIP1	CAP-Gly domain-containing linker protein 1	P30622	28	162.24	25.78180537107219	26.230146132201583	25.5689056414259	26.149560987955603	25.81093158427	25.750665576478383	25.237014059419387	25.116787259333194	25.207791951183708	25.48374979679614	25.12431319561889	25.304375891587426	24.58843776316494	24.910740924870808	24.33402869106424	29.075762943508487	26.3311494790954	26.48863119223561	26.166132450458406	26.104290108264728	25.837641635679674	25.69809695303617	25.40843577554545	25.2317796661181	25.314410865452395	25.4662775586092	25.19805367417907
CLK3	Dual specificity protein kinase CLK3	P49761	1	73.514	NA	NA	NA	NA	NA	NA	NA	NA	NA	NA	NA	22.326682791425718	NA	NA	NA	NA	NA	NA	NA	NA	NA	22.178856121612696	NA	NA	NA	NA	22.0469130253866
CLMN	Calmin	Q96JQ2	20	111.65	25.590234179880383	25.386317090613687	25.42220102872134	25.347457078754502	24.56240631028715	24.314618900784588	24.579355004552248	25.723247323447033	25.056448743613174	24.5748677934219	25.222977006411156	25.552574802516496	26.050413818159996	26.174179737551043	26.09638833499077	25.393112342254156	25.031450582896042	24.960055676029548	23.566855553693877	24.031900709386797	24.691085039310998	25.007793991346063	24.466692602079007	25.735789089487845	25.483214306551893	25.6677612385727	25.8522558851882
CLN3	Battenin	Q13286	2	47.622	NA	22.548368816922704	23.741140473758513	23.39960589773112	21.642738689110672	22.142279725202172	22.913654595855355	22.529789133032523	21.797746423284757	22.268163662164568	NA	22.84113802081849	20.104469234957485	21.013904818240263	21.492761773005732	24.250681792075504	24.29698202252922	24.085919964902857	24.150250449632978	23.545461943025273	23.541941600005188	22.501622151649798	23.555525152544696	23.56899458860463	23.384191454490754	23.005919616566494	23.440783102312153
CLN5	Ceroid-lipofuscinosis neuronal protein 5	O75503	4	41.496	23.603867169530687	21.0784295930656	21.342578222557357	22.11115421750501	NA	NA	NA	20.493195809750894	NA	NA	NA	NA	NA	NA	NA	23.258727035212154	25.434255804122884	21.841966447147726	21.40371570573594	NA	21.416474282169553	NA	21.135530977011037	NA	NA	NA	NA
CLNS1A	Methylosome subunit pICln	P54105	2	26.215	NA	NA	24.981257718877664	25.26041229446166	25.040251317207407	25.08031769985667	24.40413376437167	25.064468561963857	24.25879224089178	25.291386707538585	25.594420129868517	23.981088582282858	25.751554099114557	25.62979054609024	25.47200596541974	25.056756263552764	25.368196245164867	25.18456755283578	25.558087189603235	25.527856045310116	25.692683044886337	25.21284942573788	25.38716394237089	25.73392046842673	25.620045447220114	25.675920832791242	24.383678068533243
CLPB	Caseinolytic peptidase B protein homolog	Q9H078	15	78.728	25.053032482447726	26.588373560339342	26.83152441675327	27.40631508800392	26.033437836681216	25.75694796331574	25.21974318753994	25.28619283071098	25.5602245778336	26.047736836182608	26.180407128163928	26.172879161633475	25.83262837995668	25.791806240568697	25.635045861715327	25.76824494291248	25.034605279235677	25.692211649427342	25.55122831538224	25.20636988488505	25.792679035708225	25.957460011081047	25.657132484777947	25.942348496187307	25.96894030174377	25.83731215755474	25.75561749152697
CLPP	ATP-dependent Clp protease proteolytic subunit, mitochondrial	Q16740	10	30.18	26.709122110132647	26.588286073905245	26.58013212369427	27.15882459136941	27.36200946666912	27.175635288418192	27.03773807995057	26.739435448108743	26.88593307459817	27.290531475192942	27.470792543956264	27.179998957987863	26.406880331751836	26.47597018686733	26.429711487973087	27.3549344863102	27.253185050223806	27.293415894962813	27.239786301548776	27.125308764430777	26.920960262289768	26.918019271483153	26.60509875689916	27.458617813397417	27.453285295158658	27.364702932313314	27.160316636722058
CLPTM1	Cleft lip and palate transmembrane protein 1	O96005	15	76.096	26.624550881277912	25.89780751598012	27.330710100777715	26.64823960422911	27.464766916649815	27.413551409428514	26.575178617524138	27.08011789748965	27.095172992288326	27.03388630339176	27.312152768344795	27.37633022956865	26.09410159966302	26.27178026519102	25.957834154406697	26.833250221905608	26.727732175153143	26.79605142228702	26.629191989250053	27.324200186555245	27.311255418161416	26.956653134638934	27.254768328393162	27.298993400092968	27.244718068189528	27.300602364050782	27.566441080159088
CLPTM1L	Cleft lip and palate transmembrane protein 1-like protein	Q96KA5	5	62.228	22.96321313613737	22.747027563804508	24.54738222856816	25.287909119711784	22.970873316942928	22.824274967549194	23.128166890778417	23.436936810694434	23.002169539123884	24.13042201610959	24.36683208870705	23.658258260762047	24.711303443797796	24.76354527343424	25.0053155454436	24.128514275719105	24.86878189130762	23.43980025020239	23.719186203849176	22.806215697122624	24.28765088759919	24.13418707227897	22.681989626455312	24.11345331474901	23.156276625845287	22.754616493659874	23.59442044358648
[truncated: 3,735 more rows]

## Sheet: 2.TPA
Genename1	Protein.names	Majority.protein.IDs	Razor...unique.peptides	Mol..weight..kDa.	TPA.FBSW1_1	TPA.FBSW1_2	TPA.FBSW1_3	TPA.FBSW1_4	TPA.FBSW2_1	TPA.FBSW2_2	TPA.FBSW2_3	TPA.FBSW2_4	TPA.FBSW3_1	TPA.FBSW3_2	TPA.FBSW3_3	TPA.FBS_W3_4	TPA.PHHunc_1	TPA.PHHunc_2	TPA.PHHunc_3	TPA.SFMW1_1	TPA.SFMW1_2	TPA.SFMW1_3	TPA.SFMW1_4	TPA.SFMW2_1	TPA.SFMW2_2	TPA.SFMW2_3	TPA.SFMW2_4	TPA.SFMW3_1	TPA.SFMW3_2	TPA.SFMW3_3	TPA.SFMW3_4
[truncated: 3,662 more rows]

[truncated: 8 more sheets: 3. Clinically important ADME, 4. DE W1, 4. DE W2, 5. DE W3, 6. Background list GO, 7. Venn all, 8. Venn SFM, 9. Venn FBS]
